# Supplementary material for: cis-Tetra­kis(μ-N-phenyl­acetamidato)-κ4 N:O;κ4 O:N-bis­[(benzo­nitrile-κN)rhodium(II)](Rh—Rh)
Source: Acta Crystallogr Sect E Struct Rep Online. 2013 May 18;69(Pt 6):m329. doi: 10.1107/S1600536813012828 (PMC3684889; doi:10.1107/S1600536813012828)
Supplement: Supplementary file 1 [file e-69-0m329-sup1.cif]

##############################################################################
#                                                                            #
# This CIF contains the data in a paper accepted for publication in          #
# Acta Crystallographica Section E. It conforms to the requirements of       #
# Notes for Authors for Acta Crystallographica Section E, and has been       #
# peer reviewed under the auspices of the IUCr Commission on Journals.       #
#                                                                            #
# Full details of the Crystallographic Information File format               #
# are given in the paper "The Crystallographic Information File (CIF):       #
# a New Standard Archive File for Crystallography" by S. R. Hall, F. H.      #
# Allen and I. D. Brown [Acta Cryst. (1991), A47, 655-685].                  #
#                                                                            #
# The current version of the core CIF dictionary is obtainable from          #
# ftp://ftp.iucr.org/pub/cif_core.dic.                                       #
#                                                                            #
# Software is freely available for graphical display of the structure(s)     #
# in this CIF. For information consult the CIF software page                 #
# http://www.iucr.org/resources/cif/software.                                #
#                                                                            #
# This file may be used for bona fide research purposes within the           #
# scientific community so long as proper attribution is given to the journal # 
# article from which it was obtained.                                        #
#                                                                            #
##############################################################################
data_global
_audit_creation_method     'by CrystalStructure 4.0'
_journal_date_recd_electronic     2013-01-23
_journal_date_accepted     2013-05-09
_journal_name_full     'Acta Crystallographica, Section E'
_journal_year     2013
_journal_volume     69
_journal_issue      6
_journal_page_first     m329
_journal_page_last     m329
_journal_paper_category     QM
_journal_paper_doi     10.1107/S1600536813012828
_journal_coeditor_code     MW2103
_publ_contact_author_name     'Cassandra T. Eagle'
_publ_contact_author_address
;
Department of Chemistry,
East Tennessee State University,
PO Box 70695,
Johnson City, TN 37614,
USA
;
_publ_contact_author_email     'eaglec@etsu.edu'
_publ_contact_author_fax     '423-439-5835'
_publ_contact_author_phone     '423-439-8630'
_publ_section_title
;\
<i>cis</i>-Tetrakis(\m-<i>N</i>-phenylacetamidato)-\k^4^<i>N</i>:<i>O</i>;\
\k^4^<i>O</i>:<i>N</i>-bis[(benzonitrile-\k<i>N</i>)rhodium(II)](<i>Rh</i>--\
-<i>Rh</i>)
;
loop_
    _publ_author_name
    _publ_author_footnote
    _publ_author_address
    'Eagle, Cassandra T.' .
;
Department of Chemistry,
East Tennessee State University,
PO Box 70695,
Johnson City, TN 37614,
USA
;
    'Quarshie, Fredricka' .
;
Department of Chemistry,
East Tennessee State University,
PO Box 70695,
Johnson City, TN 37614,
USA
;
    'Ketron, Megan E.' .
;
Department of Chemistry,
East Tennessee State University,
PO Box 70695,
Johnson City, TN 37614,
USA
;
    'Atem-Tambe, Nkongho' .
;
Department of Chemistry,
East Tennessee State University,
PO Box 70695,
Johnson City, TN 37614,
USA
;
_publ_section_synopsis     .
data_I
_chemical_name_systematic
;\
<i>cis</i>-Tetrakis(\m-<i>N</i>-phenylacetamidato)-\
\k^4^<i>N</i>:<i>O</i>;\k^4^<i>O</i>:<i>N</i>-\
bis[(benzonitrile-\k<i>N</i>)rhodium(II)](<i>Rh</i>---<i>Rh</i>)
;
_chemical_formula_moiety     'C46 H42 N6 O4 Rh2'
_chemical_formula_sum     'C46 H42 N6 O4 Rh2'
_chemical_formula_iupac     '[Rh2 (C8 H8 N O)4 (C7 H5 N)2]'
_chemical_formula_weight     948.69
_chemical_melting_point     ?
_symmetry_cell_setting     monoclinic
_symmetry_space_group_name_H-M     'P 21/n'
_symmetry_space_group_name_Hall     '-P 2yn'
loop_
    _symmetry_equiv_pos_site_id
    _symmetry_equiv_pos_as_xyz
    1 '+X,+Y,+Z'
    2 '1/2-X,1/2+Y,1/2-Z'
    3 '-X,-Y,-Z'
    4 '1/2+X,1/2-Y,1/2+Z'
_cell_length_a     10.2115(7)
_cell_length_b     9.9667(7)
_cell_length_c     21.3672(16)
_cell_angle_alpha     90.0000
_cell_angle_beta     100.971(7)
_cell_angle_gamma     90.0000
_cell_volume     2134.9(3)
_cell_formula_units_Z     2
_cell_measurement_reflns_used     20104
_cell_measurement_theta_min     3.20
_cell_measurement_theta_max     27.50
_cell_measurement_temperature     223
_exptl_crystal_description     prism
_exptl_crystal_colour     red
_exptl_crystal_size_max     0.49
_exptl_crystal_size_mid     0.35
_exptl_crystal_size_min     0.16
_exptl_crystal_density_diffrn     1.476
_exptl_crystal_density_meas     ?
_exptl_crystal_density_method     'not measured'
_exptl_crystal_F_000     964.00
_exptl_absorpt_coefficient_mu     0.821
_exptl_absorpt_correction_type     multi-scan
_exptl_absorpt_process_details     '(<i>REQAB</i>; Rigaku, 1998)'
_exptl_absorpt_correction_T_min     0.6886
_exptl_absorpt_correction_T_max     0.8796
_diffrn_ambient_temperature     223
_diffrn_radiation_type     'Mo K\a'
_diffrn_radiation_wavelength     0.71075
_diffrn_measurement_device_type     'Rigaku XtaLAB mini'
_diffrn_measurement_method     \w
_diffrn_detector_area_resol_mean     6.827
_diffrn_reflns_number     21686
_diffrn_reflns_av_R_equivalents     0.0225
_diffrn_reflns_theta_max     27.48
_diffrn_reflns_theta_full     27.48
_diffrn_measured_fraction_theta_max     0.996
_diffrn_measured_fraction_theta_full     0.996
_diffrn_reflns_limit_h_min     -13
_diffrn_reflns_limit_h_max     13
_diffrn_reflns_limit_k_min     -12
_diffrn_reflns_limit_k_max     12
_diffrn_reflns_limit_l_min     -27
_diffrn_reflns_limit_l_max     27
_diffrn_standards_number     0
_diffrn_standards_interval_count     .
_diffrn_standards_decay_%     ?
_refine_special_details
;
Refinement was performed using all reflections. The weighted <i>R</i>-factor
(<i>wR</i>) and goodness of fit (<i>S</i>) are based on <i>F</i>^2^.
<i>R</i>-factor (gt) are based on <i>F</i>. The threshold expression of
<i>F</i>^2^ > 2.0 \s(<i>F</i>^2^) is used only for calculating <i>R</i>-factor
(gt).
;
_reflns_number_total     4872
_reflns_number_gt     4413
_reflns_threshold_expression     F^2^>2\s(F^2^)
_refine_ls_structure_factor_coef     Fsqd
_refine_ls_R_factor_gt     0.0214
_refine_ls_wR_factor_ref     0.0544
_refine_ls_goodness_of_fit_ref     1.033
_refine_ls_number_reflns     4872
_refine_ls_number_parameters     264
_refine_ls_number_restraints     0
_refine_ls_hydrogen_treatment     constr
_refine_ls_weighting_scheme     calc
_refine_ls_weighting_details
            'w = 1/[\s^2^(Fo^2^)+(0.0268P)^2^+0.9991P] where P=(Fo^2^+2Fc^2^)/3'
_atom_sites_solution_hydrogens     geom
_atom_sites_solution_primary     direct
_atom_sites_solution_secondary     difmap
_refine_ls_shift/su_max     0.005
_refine_diff_density_max     0.390
_refine_diff_density_min     -0.340
_refine_ls_extinction_method     none
_refine_ls_extinction_coef     ?
loop_
    _atom_type_symbol
    _atom_type_description
    _atom_type_scat_dispersion_real
    _atom_type_scat_dispersion_imag
    _atom_type_scat_source
    'C' 'C' 0.0033 0.0016
;
International Tables for Crystallography
(1992, Vol. C, Tables 4.2.6.8 and 6.1.1.4)
;
    'H' 'H' 0.0000 0.0000
;
International Tables for Crystallography
(1992, Vol. C, Table 6.1.1.4)
;
    'N' 'N' 0.0061 0.0033
;
International Tables for Crystallography
(1992, Vol. C, Tables 4.2.6.8 and 6.1.1.4)
;
    'O' 'O' 0.0106 0.0060
;
International Tables for Crystallography
(1992, Vol. C, Tables 4.2.6.8 and 6.1.1.4)
;
    'Rh' 'Rh' -1.1178 0.9187
;
International Tables for Crystallography
(1992, Vol. C, Tables 4.2.6.8 and 6.1.1.4)
;
_computing_data_collection     '<i>CrystalClear-SM Auto</i> (Rigaku, 2011)'
_computing_cell_refinement     '<i>CrystalClear-SM Auto</i> (Rigaku, 2011)'
_computing_data_reduction     '<i>CrystalClear-SM Auto</i> (Rigaku, 2011)'
_computing_structure_solution     'SIR2004 (Burla <i>et al.</i>, 2005)'
_computing_structure_refinement     'SHELXL97 (Sheldrick, 2008)'
_computing_molecular_graphics     'CrystalStructure (Rigaku, 2010)'
_computing_publication_material     'CrystalStructure (Rigaku, 2010)'
loop_
    _atom_site_type_symbol
    _atom_site_label
    _atom_site_fract_x
    _atom_site_fract_y
    _atom_site_fract_z
    _atom_site_U_iso_or_equiv
    _atom_site_adp_type
    _atom_site_calc_flag
    _atom_site_refinement_flags
    _atom_site_occupancy
    _atom_site_symmetry_multiplicity
    _atom_site_disorder_assembly
    _atom_site_disorder_group
    Rh Rh1 0.987101(12) 0.041420(12) 0.552011(5) 0.02306(5) Uani d . 1.0 4 . .
    O O1 1.07504(13) -0.13034(12) 0.59283(5) 0.0343(3) Uani d . 1.0 4 . .
    O O2 0.80499(13) -0.05051(13) 0.53865(6) 0.0347(3) Uani d . 1.0 4 . .
    N N1 0.89591(14) 0.20483(14) 0.50448(7) 0.0279(3) Uani d . 1.0 4 . .
    N N2 1.17358(13) 0.12274(14) 0.55998(6) 0.0267(3) Uani d . 1.0 4 . .
    N N3 0.95315(16) 0.11158(17) 0.64638(7) 0.0365(4) Uani d . 1.0 4 . .
    C C1 1.12289(18) -0.21431(17) 0.55768(8) 0.0311(4) Uani d . 1.0 4 . .
    C C3 0.75803(17) -0.10896(17) 0.48590(8) 0.0299(4) Uani d . 1.0 4 . .
    C C5 0.83771(17) 0.30448(18) 0.53903(8) 0.0321(4) Uani d . 1.0 4 . .
    C C11 1.23573(16) 0.18266(18) 0.61898(8) 0.0292(4) Uani d . 1.0 4 . .
    C C18 0.89020(19) 0.24259(19) 0.74055(8) 0.0358(4) Uani d . 1.0 4 . .
    C C17 0.92479(19) 0.16727(19) 0.68819(8) 0.0356(4) Uani d . 1.0 4 . .
    C C16 1.2654(2) 0.1039(2) 0.67331(9) 0.0400(5) Uani d . 1.0 4 . .
    C C2 1.2038(3) -0.3258(2) 0.59377(10) 0.0456(5) Uani d . 1.0 4 . .
    C C13 1.3258(3) 0.3739(3) 0.68191(11) 0.0509(6) Uani d . 1.0 4 . .
    C C4 0.61698(19) -0.1591(3) 0.48041(10) 0.0445(5) Uani d . 1.0 4 . .
    C C19 0.7609(3) 0.2429(3) 0.75172(11) 0.0524(6) Uani d . 1.0 4 . .
    C C14 1.3553(2) 0.2951(3) 0.73554(10) 0.0512(6) Uani d . 1.0 4 . .
    C C10 0.9057(3) 0.4201(3) 0.55934(13) 0.0560(7) Uani d . 1.0 4 . .
    C C6 0.7144(2) 0.2840(3) 0.55464(12) 0.0545(6) Uani d . 1.0 4 . .
    C C8 0.7233(3) 0.4990(3) 0.60496(15) 0.0680(8) Uani d . 1.0 4 . .
    C C12 1.2654(2) 0.31854(19) 0.62366(10) 0.0409(5) Uani d . 1.0 4 . .
    C C7 0.6577(3) 0.3819(3) 0.58741(15) 0.0697(8) Uani d . 1.0 4 . .
    C C20 0.7314(3) 0.3185(3) 0.80154(11) 0.0544(6) Uani d . 1.0 4 . .
    C C9 0.8477(3) 0.5177(3) 0.59178(17) 0.0758(9) Uani d . 1.0 4 . .
    C C21 0.8268(3) 0.3914(3) 0.83920(11) 0.0561(6) Uani d . 1.0 4 . .
    C C23 0.9875(3) 0.3163(3) 0.77885(11) 0.0611(7) Uani d . 1.0 4 . .
    C C15 1.3258(3) 0.1600(3) 0.73092(10) 0.0504(6) Uani d . 1.0 4 . .
    C C22 0.9550(3) 0.3898(4) 0.82871(13) 0.0771(9) Uani d . 1.0 4 . .
    H H9 1.2446 0.0119 0.6710 0.0480 Uiso calc R 1.0 4 . .
    H H10A 1.2502 -0.2924 0.6346 0.0548 Uiso calc R 1.0 4 . .
    H H10B 1.2682 -0.3583 0.5694 0.0548 Uiso calc R 1.0 4 . .
    H H10C 1.1450 -0.3986 0.6006 0.0548 Uiso calc R 1.0 4 . .
    H H11 1.3466 0.4658 0.6845 0.0611 Uiso calc R 1.0 4 . .
    H H12A 0.5704 -0.1511 0.4366 0.0534 Uiso calc R 1.0 4 . .
    H H12B 0.5714 -0.1059 0.5077 0.0534 Uiso calc R 1.0 4 . .
    H H12C 0.6184 -0.2524 0.4934 0.0534 Uiso calc R 1.0 4 . .
    H H13 0.6941 0.1923 0.7258 0.0629 Uiso calc R 1.0 4 . .
    H H14 1.3950 0.3329 0.7749 0.0614 Uiso calc R 1.0 4 . .
    H H15 0.9920 0.4335 0.5512 0.0672 Uiso calc R 1.0 4 . .
    H H16 0.6684 0.2034 0.5431 0.0653 Uiso calc R 1.0 4 . .
    H H17 0.6834 0.5662 0.6259 0.0816 Uiso calc R 1.0 4 . .
    H H18 1.2446 0.3735 0.5874 0.0491 Uiso calc R 1.0 4 . .
    H H19 0.5733 0.3671 0.5976 0.0836 Uiso calc R 1.0 4 . .
    H H20 0.6439 0.3191 0.8093 0.0653 Uiso calc R 1.0 4 . .
    H H21 0.8946 0.5972 0.6048 0.0910 Uiso calc R 1.0 4 . .
    H H22 0.8052 0.4431 0.8726 0.0674 Uiso calc R 1.0 4 . .
    H H23 1.0753 0.3168 0.7713 0.0733 Uiso calc R 1.0 4 . .
    H H24 1.3468 0.1053 0.7673 0.0604 Uiso calc R 1.0 4 . .
    H H25 1.0215 0.4391 0.8556 0.0926 Uiso calc R 1.0 4 . .
loop_
    _atom_site_aniso_label
    _atom_site_aniso_U_11
    _atom_site_aniso_U_22
    _atom_site_aniso_U_33
    _atom_site_aniso_U_12
    _atom_site_aniso_U_13
    _atom_site_aniso_U_23
    Rh1 0.03062(7) 0.02261(7) 0.01845(7) -0.00433(5) 0.01099(5) -0.00399(5)
    O1 0.0538(8) 0.0259(6) 0.0250(6) -0.0002(6) 0.0122(6) 0.0003(5)
    O2 0.0396(7) 0.0403(7) 0.0290(6) -0.0155(6) 0.0184(6) -0.0093(6)
    N1 0.0307(7) 0.0264(7) 0.0280(7) -0.0011(6) 0.0087(6) -0.0042(6)
    N2 0.0292(7) 0.0268(7) 0.0249(7) -0.0039(6) 0.0076(6) -0.0035(6)
    N3 0.0406(9) 0.0419(9) 0.0298(8) -0.0058(7) 0.0140(7) -0.0090(7)
    C1 0.0376(9) 0.0251(8) 0.0308(9) -0.0041(7) 0.0066(7) -0.0008(7)
    C3 0.0331(9) 0.0286(9) 0.0299(9) -0.0061(7) 0.0110(7) -0.0026(7)
    C5 0.0323(9) 0.0307(9) 0.0332(9) 0.0018(7) 0.0058(7) -0.0056(7)
    C11 0.0264(8) 0.0335(9) 0.0275(8) 0.0006(7) 0.0048(7) -0.0063(7)
    C18 0.0435(10) 0.0405(10) 0.0264(9) 0.0037(9) 0.0148(8) -0.0042(8)
    C17 0.0404(10) 0.0399(10) 0.0288(9) -0.0032(8) 0.0122(8) -0.0030(8)
    C16 0.0450(11) 0.0423(11) 0.0320(10) -0.0012(9) 0.0056(8) -0.0006(8)
    C2 0.0604(13) 0.0352(10) 0.0380(11) 0.0072(10) 0.0009(10) 0.0021(9)
    C13 0.0508(12) 0.0414(11) 0.0555(13) 0.0017(10) -0.0027(10) -0.0205(11)
    C4 0.0353(10) 0.0559(13) 0.0456(11) -0.0143(9) 0.0161(9) -0.0126(10)
    C19 0.0440(12) 0.0684(15) 0.0484(12) -0.0031(11) 0.0178(10) -0.0126(11)
    C14 0.0416(11) 0.0692(15) 0.0384(11) 0.0033(11) -0.0034(9) -0.0232(11)
    C10 0.0430(12) 0.0450(12) 0.0852(18) -0.0103(10) 0.0256(12) -0.0277(12)
    C6 0.0380(11) 0.0518(13) 0.0778(16) -0.0093(10) 0.0219(11) -0.0282(12)
    C8 0.0578(15) 0.0585(15) 0.091(2) 0.0060(13) 0.0224(14) -0.0397(15)
    C12 0.0458(11) 0.0316(10) 0.0411(11) 0.0026(8) -0.0025(9) -0.0056(8)
    C7 0.0437(13) 0.0741(18) 0.098(2) -0.0029(13) 0.0304(13) -0.0401(17)
    C20 0.0491(13) 0.0688(16) 0.0534(13) 0.0122(12) 0.0301(11) -0.0022(12)
    C9 0.0659(17) 0.0508(15) 0.116(3) -0.0130(13) 0.0304(17) -0.0484(16)
    C21 0.0731(16) 0.0614(15) 0.0411(12) 0.0123(13) 0.0293(11) -0.0113(11)
    C23 0.0485(13) 0.0875(19) 0.0526(14) -0.0088(13) 0.0233(11) -0.0350(14)
    C15 0.0527(13) 0.0667(15) 0.0285(10) 0.0033(11) -0.0003(9) -0.0007(10)
    C22 0.0711(17) 0.103(3) 0.0626(16) -0.0158(17) 0.0259(14) -0.0519(17)
_geom_special_details
;
;
loop_
    _geom_bond_atom_site_label_1
    _geom_bond_atom_site_label_2
    _geom_bond_site_symmetry_1
    _geom_bond_site_symmetry_2
    _geom_bond_distance
    _geom_bond_publ_flag
    Rh1 Rh1 . 3_756 2.4319(3) ?
    Rh1 O1 . . 2.0493(12) ?
    Rh1 O2 . . 2.0438(14) ?
    Rh1 N1 . . 2.0472(14) ?
    Rh1 N2 . . 2.0466(14) ?
    Rh1 N3 . . 2.2229(16) ?
    O1 C1 . . 1.282(3) ?
    O2 C3 . . 1.278(2) ?
    N1 C1 . 3_756 1.309(3) ?
    N1 C5 . . 1.432(3) ?
    N2 C3 . 3_756 1.315(3) ?
    N2 C11 . . 1.430(2) ?
    N3 C17 . . 1.135(3) ?
    C1 C2 . . 1.507(3) ?
    C3 C4 . . 1.508(3) ?
    C5 C10 . . 1.373(3) ?
    C5 C6 . . 1.378(3) ?
    C11 C16 . . 1.386(3) ?
    C11 C12 . . 1.387(3) ?
    C18 C17 . . 1.446(3) ?
    C18 C19 . . 1.386(3) ?
    C18 C23 . . 1.374(3) ?
    C16 C15 . . 1.385(3) ?
    C13 C14 . . 1.374(4) ?
    C13 C12 . . 1.393(3) ?
    C19 C20 . . 1.383(4) ?
    C14 C15 . . 1.380(4) ?
    C10 C9 . . 1.390(5) ?
    C6 C7 . . 1.390(4) ?
    C8 C7 . . 1.362(4) ?
    C8 C9 . . 1.365(5) ?
    C20 C21 . . 1.351(4) ?
    C21 C22 . . 1.369(5) ?
    C23 C22 . . 1.385(4) ?
    C16 H9 . . 0.940 no
    C2 H10A . . 0.970 no
    C2 H10B . . 0.970 no
    C2 H10C . . 0.970 no
    C13 H11 . . 0.940 no
    C4 H12A . . 0.970 no
    C4 H12B . . 0.970 no
    C4 H12C . . 0.970 no
    C19 H13 . . 0.940 no
    C14 H14 . . 0.940 no
    C10 H15 . . 0.940 no
    C6 H16 . . 0.940 no
    C8 H17 . . 0.940 no
    C12 H18 . . 0.940 no
    C7 H19 . . 0.940 no
    C20 H20 . . 0.940 no
    C9 H21 . . 0.940 no
    C21 H22 . . 0.940 no
    C23 H23 . . 0.940 no
    C15 H24 . . 0.940 no
    C22 H25 . . 0.940 no
loop_
    _geom_angle_atom_site_label_1
    _geom_angle_atom_site_label_2
    _geom_angle_atom_site_label_3
    _geom_angle_site_symmetry_1
    _geom_angle_site_symmetry_2
    _geom_angle_site_symmetry_3
    _geom_angle
    _geom_angle_publ_flag
    Rh1 Rh1 O1 3_756 . . 89.45(4) ?
    Rh1 Rh1 O2 3_756 . . 88.51(4) ?
    Rh1 Rh1 N1 3_756 . . 86.26(5) ?
    Rh1 Rh1 N2 3_756 . . 87.11(4) ?
    Rh1 Rh1 N3 3_756 . . 176.96(5) ?
    O1 Rh1 O2 . . . 89.90(5) ?
    O1 Rh1 N1 . . . 175.42(5) ?
    O1 Rh1 N2 . . . 88.28(6) ?
    O1 Rh1 N3 . . . 90.46(6) ?
    O2 Rh1 N1 . . . 88.37(6) ?
    O2 Rh1 N2 . . . 175.28(6) ?
    O2 Rh1 N3 . . . 88.45(6) ?
    N1 Rh1 N2 . . . 93.12(6) ?
    N1 Rh1 N3 . . . 93.73(6) ?
    N2 Rh1 N3 . . . 95.92(6) ?
    Rh1 O1 C1 . . . 118.76(10) ?
    Rh1 O2 C3 . . . 120.41(13) ?
    Rh1 N1 C1 . . 3_756 121.73(12) ?
    Rh1 N1 C5 . . . 119.35(11) ?
    C1 N1 C5 3_756 . . 118.55(14) ?
    Rh1 N2 C3 . . 3_756 120.96(11) ?
    Rh1 N2 C11 . . . 119.25(11) ?
    C3 N2 C11 3_756 . . 119.44(14) ?
    Rh1 N3 C17 . . . 167.14(15) ?
    O1 C1 N1 . . 3_756 123.29(16) ?
    O1 C1 C2 . . . 114.51(16) ?
    N1 C1 C2 3_756 . . 122.20(17) ?
    O2 C3 N2 . . 3_756 122.80(16) ?
    O2 C3 C4 . . . 114.33(17) ?
    N2 C3 C4 3_756 . . 122.86(16) ?
    N1 C5 C10 . . . 120.72(18) ?
    N1 C5 C6 . . . 120.67(17) ?
    C10 C5 C6 . . . 118.6(2) ?
    N2 C11 C16 . . . 119.43(16) ?
    N2 C11 C12 . . . 121.70(16) ?
    C16 C11 C12 . . . 118.85(17) ?
    C17 C18 C19 . . . 121.03(18) ?
    C17 C18 C23 . . . 118.9(2) ?
    C19 C18 C23 . . . 120.1(2) ?
    N3 C17 C18 . . . 178.0(2) ?
    C11 C16 C15 . . . 120.3(2) ?
    C14 C13 C12 . . . 120.6(2) ?
    C18 C19 C20 . . . 119.2(2) ?
    C13 C14 C15 . . . 119.2(2) ?
    C5 C10 C9 . . . 120.5(3) ?
    C5 C6 C7 . . . 120.4(2) ?
    C7 C8 C9 . . . 119.2(3) ?
    C11 C12 C13 . . . 120.28(19) ?
    C6 C7 C8 . . . 120.7(3) ?
    C19 C20 C21 . . . 120.9(3) ?
    C10 C9 C8 . . . 120.6(3) ?
    C20 C21 C22 . . . 120.0(3) ?
    C18 C23 C22 . . . 119.3(3) ?
    C16 C15 C14 . . . 120.8(2) ?
    C21 C22 C23 . . . 120.6(3) ?
    C11 C16 H9 . . . 119.8 no
    C15 C16 H9 . . . 119.8 no
    C1 C2 H10A . . . 109.5 no
    C1 C2 H10B . . . 109.5 no
    C1 C2 H10C . . . 109.5 no
    H10A C2 H10B . . . 109.5 no
    H10A C2 H10C . . . 109.5 no
    H10B C2 H10C . . . 109.5 no
    C14 C13 H11 . . . 119.7 no
    C12 C13 H11 . . . 119.7 no
    C3 C4 H12A . . . 109.5 no
    C3 C4 H12B . . . 109.5 no
    C3 C4 H12C . . . 109.5 no
    H12A C4 H12B . . . 109.5 no
    H12A C4 H12C . . . 109.5 no
    H12B C4 H12C . . . 109.5 no
    C18 C19 H13 . . . 120.4 no
    C20 C19 H13 . . . 120.4 no
    C13 C14 H14 . . . 120.4 no
    C15 C14 H14 . . . 120.4 no
    C5 C10 H15 . . . 119.7 no
    C9 C10 H15 . . . 119.8 no
    C5 C6 H16 . . . 119.8 no
    C7 C6 H16 . . . 119.8 no
    C7 C8 H17 . . . 120.4 no
    C9 C8 H17 . . . 120.4 no
    C11 C12 H18 . . . 119.9 no
    C13 C12 H18 . . . 119.9 no
    C6 C7 H19 . . . 119.7 no
    C8 C7 H19 . . . 119.7 no
    C19 C20 H20 . . . 119.6 no
    C21 C20 H20 . . . 119.6 no
    C10 C9 H21 . . . 119.7 no
    C8 C9 H21 . . . 119.7 no
    C20 C21 H22 . . . 120.0 no
    C22 C21 H22 . . . 120.0 no
    C18 C23 H23 . . . 120.4 no
    C22 C23 H23 . . . 120.4 no
    C16 C15 H24 . . . 119.6 no
    C14 C15 H24 . . . 119.6 no
    C21 C22 H25 . . . 119.7 no
    C23 C22 H25 . . . 119.7 no
loop_
    _geom_torsion_atom_site_label_1
    _geom_torsion_atom_site_label_2
    _geom_torsion_atom_site_label_3
    _geom_torsion_atom_site_label_4
    _geom_torsion_site_symmetry_1
    _geom_torsion_site_symmetry_2
    _geom_torsion_site_symmetry_3
    _geom_torsion_site_symmetry_4
    _geom_torsion
    _geom_torsion_publ_flag
    O1 Rh1 Rh1 O2 . . 3_756 3_756 -90.08(4) no
    O1 Rh1 Rh1 N1 . . 3_756 3_756 -1.62(4) no
    O1 Rh1 Rh1 N2 . . 3_756 3_756 91.69(4) no
    O2 Rh1 Rh1 O1 . . 3_756 3_756 90.08(4) no
    O2 Rh1 Rh1 N1 . . 3_756 3_756 -91.54(4) no
    O2 Rh1 Rh1 N2 . . 3_756 3_756 1.78(4) no
    N1 Rh1 Rh1 O1 . . 3_756 3_756 1.62(4) no
    N1 Rh1 Rh1 O2 . . 3_756 3_756 91.54(4) no
    N1 Rh1 Rh1 N2 . . 3_756 3_756 -86.68(4) no
    N2 Rh1 Rh1 O1 . . 3_756 3_756 -91.69(4) no
    N2 Rh1 Rh1 O2 . . 3_756 3_756 -1.78(4) no
    N2 Rh1 Rh1 N1 . . 3_756 3_756 86.68(4) no
