# Supplementary material for: cis-Tetra­kis(μ-N-phenyl­acetamidato)-κ4 N:O;κ4 O:N-bis­[(benzo­nitrile-κN)rhodium(II)](Rh—Rh)
Source: Acta Crystallogr Sect E Struct Rep Online. 2013 May 18;69(Pt 6):m329. doi: 10.1107/S1600536813012828 (PMC3684889; doi:10.1107/S1600536813012828)
Supplement: Supplementary file 2 [file e-69-0m329-Isup2.hkl]

# 
# h,k,l, Fc-squared, Fo-squared, sigma(Fo-squared) and status flag 
# 
data_I
_shelx_title ' cis_phen_benz_acetone_LT' 
_shelx_refln_list_code          4 
_shelx_F_calc_maximum      172.50 
_exptl_crystal_F_000       964.00 
_reflns_d_resolution_high  0.7701 
 
loop_ 
 _symmetry_equiv_pos_as_xyz 
 'x, y, z' 
 '-x+1/2, y+1/2, -z+1/2' 
 '-x, -y, -z' 
 'x-1/2, -y-1/2, z-1/2' 
 
_cell_length_a    10.2115 
_cell_length_b     9.9667 
_cell_length_c    21.3672 
_cell_angle_alpha  90.000 
_cell_angle_beta  100.971 
_cell_angle_gamma  90.000 
 
_shelx_F_squared_multiplier     1.000 
 
loop_ 
 _refln_index_h 
 _refln_index_k 
 _refln_index_l 
 _refln_F_squared_calc 
 _refln_F_squared_meas 
 _refln_F_squared_sigma 
 _refln_observed_status 
   2   0   0      277.04      306.33      5.44 o 
   4   0   0    12839.18    12136.17    128.33 o 
   6   0   0     4204.22     4197.49     44.74 o 
   8   0   0     3583.30     3334.45     45.04 o 
  10   0   0      717.96      797.06     20.45 o 
  12   0   0      769.03      666.30     28.76 o 
   2   1   0    29755.86    30811.68    116.49 o 
   3   1   0    10766.21    10892.27     60.50 o 
   4   1   0     3554.55     3823.85     57.86 o 
   5   1   0    13389.03    13387.76     82.28 o 
   6   1   0       72.08       94.57      6.28 o 
   7   1   0     1828.62     1731.02     17.00 o 
   8   1   0      113.91      116.70      7.40 o 
   9   1   0     1562.73     1565.66     26.76 o 
  10   1   0      104.83      107.48      8.44 o 
  11   1   0      459.83      458.87     17.02 o 
  12   1   0      158.42      149.67     12.39 o 
   0   2   0      221.76      202.80      5.19 o 
   1   2   0    13806.21    14098.13    111.10 o 
   2   2   0    21776.34    21787.43     89.19 o 
   3   2   0     9940.31    10398.47     83.67 o 
   4   2   0    12869.82    13391.33     74.00 o 
   5   2   0     1322.14     1405.17     27.64 o 
   6   2   0     8037.48     7812.55     68.87 o 
   7   2   0      157.50      140.64      8.57 o 
   8   2   0      606.55      629.43     10.33 o 
   9   2   0      204.35      233.06     11.96 o 
  10   2   0      822.65      778.98     18.98 o 
  11   2   0      287.63      250.43     10.79 o 
  12   2   0      238.60      231.17     31.93 o 
   1   3   0     4025.56     3809.76     39.27 o 
   2   3   0        2.65        5.34      2.56 o 
   3   3   0    10179.83    10228.44     81.17 o 
   4   3   0     4022.95     3999.32     45.91 o 
   5   3   0     9406.37     9548.13     69.02 o 
   6   3   0     3336.60     3263.85     29.19 o 
   7   3   0     3096.96     2923.38     44.65 o 
   8   3   0      576.34      561.87     14.21 o 
   9   3   0      869.97      849.30     16.86 o 
  10   3   0      492.02      413.75     15.27 o 
  11   3   0      595.57      582.11     33.38 o 
  12   3   0      231.37      224.70     19.49 o 
   0   4   0      223.32      287.90      7.39 o 
   1   4   0       45.00       40.56      2.30 o 
   2   4   0     2110.35     2094.35     13.63 o 
   3   4   0      113.32      141.44      4.35 o 
   4   4   0     2080.88     1946.61     14.38 o 
   5   4   0     1071.65     1023.23     11.34 o 
   6   4   0     1181.85     1146.62     12.92 o 
   7   4   0     2490.41     2365.74     54.45 o 
   8   4   0     2278.12     2116.77     55.40 o 
   9   4   0     1489.95     1378.95     28.04 o 
  10   4   0      694.19      659.61     20.89 o 
  11   4   0      579.10      560.87     19.81 o 
  12   4   0        0.58        3.25      9.35 o 
   1   5   0     1028.55     1045.41     11.40 o 
   2   5   0       55.01       62.95      6.08 o 
   3   5   0      393.12      383.46      5.22 o 
   4   5   0     1030.27     1045.76     10.04 o 
   5   5   0       28.13       47.18      6.98 o 
   6   5   0      136.18      123.30      7.23 o 
   7   5   0        5.89        8.76      5.52 o 
   8   5   0     1084.80     1125.67     26.08 o 
   9   5   0     1552.56     1507.14     33.25 o 
  10   5   0     1301.72     1266.65     30.60 o 
  11   5   0        0.16        2.66      9.44 o 
  12   5   0      452.31      421.34     29.71 o 
   0   6   0      424.10      477.05      9.54 o 
   1   6   0      487.59      460.21      7.77 o 
   2   6   0      145.60      172.11      5.56 o 
   3   6   0      922.74      916.83      9.45 o 
   4   6   0       49.68       59.27      4.53 o 
   5   6   0      100.99       92.70      5.90 o 
   6   6   0       18.28       26.35      4.43 o 
   7   6   0      301.51      305.46     12.48 o 
   8   6   0        8.28        3.49      6.13 o 
   9   6   0     1627.41     1622.25     36.33 o 
  10   6   0        6.96        8.35      7.95 o 
  11   6   0      532.96      538.88     22.85 o 
   1   7   0      404.73      410.16      6.88 o 
   2   7   0       82.27       99.22      4.70 o 
   3   7   0       32.07       35.88      4.38 o 
   4   7   0      199.63      227.68      9.62 o 
   5   7   0      116.63      115.72      7.20 o 
   6   7   0      240.08      230.04      8.49 o 
   7   7   0      240.45      259.71     20.03 o 
   8   7   0     1003.02      968.15     26.36 o 
   9   7   0      276.61      296.53     16.49 o 
  10   7   0      412.88      437.64     21.10 o 
   0   8   0     1012.46     1041.93     24.76 o 
   1   8   0       23.24       30.10      4.86 o 
   2   8   0      847.73      876.12     12.03 o 
   3   8   0       19.74       11.73      4.06 o 
   4   8   0      991.98      990.23     16.73 o 
   5   8   0      777.77      786.51     20.40 o 
   6   8   0      436.75      384.07     14.53 o 
   7   8   0      513.69      532.17     19.35 o 
   8   8   0      391.81      392.71     18.76 o 
   9   8   0      306.87      382.02     19.41 o 
  10   8   0      190.55      184.15     15.47 o 
   1   9   0      876.19      882.37     14.71 o 
   2   9   0       11.23       13.62      5.14 o 
   3   9   0     2509.33     2468.35     33.62 o 
   4   9   0      349.80      345.34     17.46 o 
   5   9   0     1218.02     1243.75     22.99 o 
   6   9   0      315.29      315.92     14.52 o 
   7   9   0      360.74      379.77     16.11 o 
   8   9   0       93.21      105.79     11.69 o 
   9   9   0      165.45      155.74     15.07 o 
   0  10   0      871.78      915.04     22.72 o 
   1  10   0      110.23      108.31      7.85 o 
   2  10   0     2917.00     2933.47     41.33 o 
   3  10   0      279.69      264.43     18.39 o 
   4  10   0     1264.21     1306.25     25.77 o 
   5  10   0        9.40       17.26      7.96 o 
   6  10   0     1074.49     1068.49     27.21 o 
   7  10   0       17.64       12.46      8.40 o 
   8  10   0      214.58      217.35     19.13 o 
   1  11   0     3307.92     3284.68     48.16 o 
   2  11   0        2.53       -3.22      5.46 o 
   3  11   0      934.76     1025.36     24.48 o 
   4  11   0       31.11       21.70      6.76 o 
   5  11   0     1219.41     1234.80     32.03 o 
   6  11   0        0.75       -8.02      8.02 o 
   0  12   0     2523.48     2614.43     70.52 o 
   1  12   0       62.98       54.35     25.88 o 
   2  12   0     1515.65     1582.02     36.79 o 
   3  12   0        8.56        7.87      6.70 o 
   4  12   0      825.42      796.47     29.67 o 
 -13   0   1       30.44       42.08     20.57 o 
 -11   0   1      322.34      303.04     18.53 o 
  -9   0   1      617.03      592.81     15.30 o 
  -7   0   1     1315.00     1297.84     18.44 o 
  -5   0   1     1416.07     1240.03     20.59 o 
  -3   0   1     2088.06     1945.62     26.44 o 
   3   0   1    20803.12    20888.75    289.14 o 
   5   0   1    13672.58    13963.67    123.28 o 
   7   0   1     5065.78     4931.49     59.54 o 
   9   0   1     2198.80     2207.00     35.90 o 
  11   0   1     2074.61     1921.53     67.68 o 
 -13   1   1        6.63        6.86      8.63 o 
 -12   1   1      106.14      116.07     13.06 o 
 -11   1   1      324.36      299.22     15.41 o 
 -10   1   1      297.30      290.13      9.60 o 
  -9   1   1       18.36       26.31      4.05 o 
  -8   1   1     1543.87     1498.06     17.05 o 
  -7   1   1      204.16      209.87      6.41 o 
  -6   1   1     1582.11     1411.30     14.23 o 
  -4   1   1    13008.66    13490.74     89.55 o 
  -3   1   1    25764.89    27480.05    224.09 o 
  -2   1   1    25934.31    26739.96    156.82 o 
   1   1   1     1100.81     1099.41     17.33 o 
   2   1   1    18915.68    19032.59     75.00 o 
   3   1   1        6.31        5.47      2.81 o 
   4   1   1    17350.22    17445.05     95.96 o 
   5   1   1       40.22       64.37      7.99 o 
   6   1   1     7622.01     7489.59     53.95 o 
   7   1   1       61.87       79.53      7.63 o 
   8   1   1     2257.63     2188.80     23.09 o 
   9   1   1       30.69       37.54      5.61 o 
  10   1   1     1964.10     1929.37     28.70 o 
  11   1   1       56.91       53.41      7.70 o 
  12   1   1      498.71      482.07     21.88 o 
 -12   2   1      222.17      250.90     16.79 o 
 -11   2   1      235.29      222.38     20.68 o 
 -10   2   1      603.93      589.56     15.61 o 
  -9   2   1      495.01      494.51     15.04 o 
  -8   2   1      692.00      655.54     11.82 o 
  -7   2   1      957.89      903.36     10.55 o 
  -6   2   1       69.24       76.00      4.32 o 
  -5   2   1    10847.39    11259.23     67.77 o 
  -4   2   1    12594.14    13551.44     88.34 o 
  -3   2   1     9947.38     9936.54     88.95 o 
  -2   2   1     2582.65     2639.91     38.29 o 
  -1   2   1    10516.87    10432.28     40.88 o 
   0   2   1      156.24      184.75      8.80 o 
   1   2   1    19592.47    20152.84     92.41 o 
   2   2   1     1121.03     1170.36     14.84 o 
   3   2   1    13341.63    13171.98     64.09 o 
   4   2   1     2892.65     3187.45     50.02 o 
   5   2   1     8018.52     7841.57     58.86 o 
   6   2   1       59.14       71.76      6.70 o 
   7   2   1     5079.89     4877.18     41.05 o 
   8   2   1      203.43      224.09     12.28 o 
   9   2   1     1883.01     1886.90     23.52 o 
  10   2   1      294.87      245.40     10.42 o 
  11   2   1      756.58      729.14     21.87 o 
  12   2   1      125.15      146.07     16.76 o 
 -12   3   1       30.91       55.92     11.80 o 
 -11   3   1      392.69      406.05     20.24 o 
 -10   3   1      172.58      155.75      9.31 o 
  -9   3   1      830.09      790.22     16.57 o 
  -8   3   1      135.50      128.65      6.97 o 
  -7   3   1     1609.21     1552.28     30.28 o 
  -6   3   1     4520.56     4471.55     64.87 o 
  -5   3   1     4620.93     4675.94     38.11 o 
  -4   3   1     8791.08     8797.26    108.65 o 
  -3   3   1     9593.24     9919.19     78.96 o 
  -2   3   1     3104.90     3060.62     18.21 o 
  -1   3   1      769.95      846.57     10.50 o 
   0   3   1      794.32      673.89      5.31 o 
   1   3   1    10637.73    10996.31     89.14 o 
   2   3   1     3618.33     3395.75     19.97 o 
   3   3   1      253.65      250.67      5.05 o 
   4   3   1     9071.70     9088.28     52.28 o 
   5   3   1      351.27      407.23      6.89 o 
   6   3   1     6950.62     7121.68     69.60 o 
   7   3   1       94.36       88.26      5.84 o 
   8   3   1     1162.68     1097.76     15.33 o 
   9   3   1      582.60      553.37     13.48 o 
  10   3   1     1148.35     1108.99     29.58 o 
  11   3   1      232.19      195.44     13.64 o 
  12   3   1      290.72      280.72     19.27 o 
 -12   4   1      211.93      227.64     17.77 o 
 -11   4   1       73.74       67.67      9.85 o 
 -10   4   1      879.38      890.40     23.54 o 
  -9   4   1      442.19      424.07     15.06 o 
  -8   4   1     5054.61     4992.26    100.88 o 
  -7   4   1     3186.75     3122.54     58.16 o 
  -6   4   1     4670.73     4587.35     50.77 o 
  -5   4   1      906.54      845.51     16.70 o 
  -4   4   1     2241.68     2226.93     16.30 o 
  -3   4   1     3825.25     3949.99     24.91 o 
  -2   4   1      445.95      371.29      5.96 o 
   0   4   1     1933.85     1930.29     12.88 o 
   1   4   1    11652.00    12098.52     65.63 o 
   2   4   1     2094.83     2165.11     14.53 o 
   3   4   1      132.52       93.95      3.91 o 
   4   4   1      651.97      745.21     14.40 o 
   5   4   1     1360.42     1328.84     19.40 o 
   6   4   1      429.61      398.66      8.45 o 
   7   4   1     1741.13     1746.21     29.37 o 
   8   4   1      352.78      372.10     14.04 o 
   9   4   1      577.16      567.90     29.40 o 
  10   4   1      450.35      443.56     16.57 o 
  11   4   1      257.34      242.41     13.83 o 
  12   4   1       62.15       64.82     14.21 o 
 -12   5   1        4.39       12.56     11.75 o 
 -11   5   1     1243.77     1230.33     33.22 o 
 -10   5   1      605.71      566.36     24.47 o 
  -9   5   1     2960.90     2871.36     50.11 o 
  -8   5   1     1055.65     1032.59     31.36 o 
  -7   5   1     1111.97     1095.40     21.88 o 
  -6   5   1        1.32        3.48      2.34 o 
  -5   5   1     2546.97     2506.04     32.92 o 
  -4   5   1       36.46       55.44      3.10 o 
  -3   5   1     1066.72      893.21     10.72 o 
  -2   5   1     2556.18     2757.23     19.81 o 
  -1   5   1     2868.99     2992.23     21.09 o 
   0   5   1       15.28       26.11      2.26 o 
   1   5   1      806.36      718.24      7.20 o 
   2   5   1     4039.85     4327.34     27.64 o 
   3   5   1       31.98       51.77      4.25 o 
   4   5   1       24.20       38.34      6.58 o 
   5   5   1       72.45       76.99      4.56 o 
   6   5   1      391.35      366.00     10.72 o 
   7   5   1        8.03       14.78      4.38 o 
   8   5   1      334.99      351.34     13.20 o 
   9   5   1      544.79      539.39     18.47 o 
  10   5   1      158.00      155.36     11.87 o 
  11   5   1      345.73      341.41     17.29 o 
 -11   6   1        8.66       12.05      9.27 o 
 -10   6   1     1554.99     1499.07     37.76 o 
  -9   6   1        0.84        3.92     11.59 o 
  -8   6   1     1327.01     1297.45     28.36 o 
  -7   6   1        1.99        8.28      5.74 o 
  -6   6   1     1085.49     1113.62     22.74 o 
  -5   6   1       65.02       59.32      7.55 o 
  -4   6   1     1594.61     1609.44     15.06 o 
  -3   6   1        1.38        1.94      2.67 o 
  -2   6   1     1907.29     2012.41     17.19 o 
  -1   6   1      249.27      275.84      7.68 o 
   0   6   1      564.61      558.76      7.07 o 
   1   6   1      441.34      506.22      7.10 o 
   2   6   1      568.39      584.77      7.63 o 
   3   6   1       12.27       17.10      3.76 o 
   4   6   1        1.88        9.78      3.38 o 
   5   6   1       54.09       64.27      4.81 o 
   6   6   1        4.55       11.21      6.16 o 
   7   6   1        3.57       10.02      5.78 o 
   8   6   1      341.73      304.61     13.90 o 
   9   6   1        4.79        1.61      6.83 o 
  10   6   1      375.71      377.61     17.10 o 
  11   6   1        0.24        3.76      8.22 o 
 -11   7   1      713.57      722.28     40.96 o 
 -10   7   1        4.47        1.41      7.70 o 
  -9   7   1     1007.09     1061.62     29.95 o 
  -8   7   1      117.57      136.31     12.89 o 
  -7   7   1     1989.92     2070.95     39.67 o 
  -6   7   1       60.44       69.79      7.49 o 
  -5   7   1     1074.60     1115.38     17.28 o 
  -4   7   1      142.23      129.43      8.76 o 
  -3   7   1     2356.27     2268.69     31.54 o 
  -2   7   1      140.87      142.81     13.19 o 
  -1   7   1      661.49      658.73      9.69 o 
   0   7   1      337.53      325.57      8.16 o 
   1   7   1      165.05      145.49      4.63 o 
   2   7   1      130.11      130.32      4.31 o 
   3   7   1      533.29      543.10     11.31 o 
   4   7   1      204.77      190.52      9.35 o 
   5   7   1        5.17        1.16      3.53 o 
   6   7   1      459.26      438.19     11.62 o 
   7   7   1      153.45      174.85     13.86 o 
   8   7   1      202.71      223.96     13.16 o 
   9   7   1      139.93      146.89     18.35 o 
  10   7   1       41.72       48.41     13.55 o 
 -10   8   1      352.42      390.95     20.33 o 
  -9   8   1      290.69      307.95     18.49 o 
  -8   8   1      926.81      943.42     36.83 o 
  -7   8   1       23.68       20.84      8.00 o 
  -6   8   1     1130.67     1153.62     25.29 o 
  -5   8   1      705.93      663.20     15.00 o 
  -4   8   1      806.87      785.72     18.41 o 
  -3   8   1      113.53      125.35      7.18 o 
  -2   8   1      646.93      588.52     12.10 o 
  -1   8   1     1833.39     1846.21     23.70 o 
   0   8   1      777.54      804.29     14.54 o 
   1   8   1     1049.42     1050.32     13.89 o 
   2   8   1      261.70      250.96      9.19 o 
   3   8   1      656.13      647.35     12.96 o 
   4   8   1      220.92      206.14     13.68 o 
   5   8   1      781.08      782.62     19.59 o 
   6   8   1       35.50       45.71      6.06 o 
   7   8   1      674.95      676.48     19.91 o 
   8   8   1      304.97      324.13     16.05 o 
   9   8   1      151.95      141.19     12.90 o 
  10   8   1       17.18       13.80      9.45 o 
  -9   9   1      759.53      775.53     29.09 o 
  -8   9   1       39.71       45.98      9.73 o 
  -7   9   1      360.75      414.71     16.98 o 
  -6   9   1      807.53      796.45     22.91 o 
  -5   9   1     1259.14     1225.86     22.76 o 
  -4   9   1     1183.29     1237.02     22.12 o 
  -3   9   1      157.71      180.62     17.68 o 
  -2   9   1      627.52      622.80     11.22 o 
  -1   9   1       16.70        6.82      3.31 o 
   0   9   1     1176.74     1176.32     16.79 o 
   1   9   1      357.15      379.09     11.47 o 
   2   9   1     2531.46     2454.99     32.83 o 
   3   9   1      120.83       94.96      7.36 o 
   4   9   1     1233.97     1257.31     22.38 o 
   5   9   1      179.62      160.85      9.48 o 
   6   9   1     1164.72     1166.39     27.68 o 
   7   9   1        4.22       -5.72      7.07 o 
   8   9   1      573.54      568.64     22.10 o 
   9   9   1       34.18       34.82     12.04 o 
  -8  10   1      134.21      142.63     12.86 o 
  -7  10   1      465.04      487.32     21.27 o 
  -6  10   1      189.59      188.13     12.92 o 
  -5  10   1     1223.76     1261.89     30.35 o 
  -4  10   1      381.12      375.17     12.59 o 
  -3  10   1     1802.70     1753.99     36.74 o 
  -2  10   1      581.83      570.48     18.13 o 
  -1  10   1     1163.17     1189.56     21.97 o 
   0  10   1       30.00       33.64      4.66 o 
   1  10   1     1919.78     1942.43     28.80 o 
   2  10   1       22.17       33.28     12.57 o 
   3  10   1     1771.07     1778.50     28.83 o 
   4  10   1       15.80        8.15      6.22 o 
   5  10   1     2514.66     2455.92     41.05 o 
   6  10   1        2.08       -7.43      7.67 o 
   7  10   1      311.24      321.54     17.85 o 
   8  10   1       50.13       78.96     13.70 o 
  -6  11   1      696.37      656.16     22.59 o 
  -5  11   1       38.29       53.53      9.64 o 
  -4  11   1      716.70      770.70     24.15 o 
  -3  11   1      323.56      306.22     23.06 o 
  -2  11   1     1684.04     1688.05     30.52 o 
  -1  11   1        3.66       -0.95      7.41 o 
   0  11   1     3126.46     3123.64     46.03 o 
   1  11   1        2.49       -5.59      5.59 o 
   2  11   1     1669.04     1761.55     30.98 o 
   3  11   1       17.16       23.22      6.39 o 
   4  11   1     1156.45     1126.50     30.89 o 
   5  11   1      132.46      126.47     15.25 o 
   6  11   1     1127.66     1080.93     38.01 o 
  -4  12   1        3.32       -6.80      8.31 o 
  -3  12   1     1092.72     1103.41     27.29 o 
  -2  12   1        8.00       -1.75      6.99 o 
  -1  12   1     2362.88     2394.15     47.41 o 
   0  12   1        6.36       -7.31      9.05 o 
   1  12   1     1840.76     1914.74     40.43 o 
   2  12   1        9.58       14.78      7.32 o 
   3  12   1      709.53      695.36     22.08 o 
   4  12   1        9.69       21.11     10.67 o 
 -12   0   2       29.25       23.61     10.24 o 
 -10   0   2      352.67      312.88     18.81 o 
  -8   0   2      162.79      141.45     11.85 o 
  -6   0   2     2050.43     2312.97     28.90 o 
  -4   0   2       40.34       28.77      4.85 o 
  -2   0   2     7022.89     6747.07     70.07 o 
   2   0   2     9243.66     9124.54     54.07 o 
   4   0   2     9143.28     9010.76     73.78 o 
   6   0   2     5825.04     5747.68     61.55 o 
   8   0   2     4252.16     4195.20     56.79 o 
  10   0   2     2865.15     2732.96     47.71 o 
  12   0   2      771.39      643.79     29.74 o 
 -13   1   2        1.81        4.24      8.79 o 
 -12   1   2      351.98      327.42     15.56 o 
 -11   1   2        4.38       15.70      6.45 o 
 -10   1   2       47.09       49.58      7.45 o 
  -9   1   2      175.68      187.01      7.95 o 
  -8   1   2       79.40       91.36      7.63 o 
  -6   1   2      113.92      150.66      3.90 o 
  -5   1   2     6343.71     6387.03     38.51 o 
  -4   1   2     5694.47     5977.82     74.55 o 
  -3   1   2     4805.67     4888.12     86.08 o 
  -2   1   2     1265.06     1443.69     27.46 o 
  -1   1   2    25372.99    25634.46     69.23 o 
   1   1   2    10826.27    11069.27     86.07 o 
   2   1   2       33.14       37.17      2.85 o 
   3   1   2    10560.84    10625.27     53.00 o 
   4   1   2      266.99      253.10      5.77 o 
   5   1   2    18300.64    18826.59    120.06 o 
   6   1   2      553.75      573.86     22.15 o 
   7   1   2     6787.82     6682.59     55.65 o 
   8   1   2      114.98      139.99      6.20 o 
   9   1   2     2513.36     2461.45     29.28 o 
  10   1   2      191.91      195.91     15.85 o 
  11   1   2     1700.92     1633.62     29.72 o 
  12   1   2        1.17       -0.66      8.59 o 
 -13   2   2      183.79      184.78     21.33 o 
 -12   2   2        2.21        7.20      8.94 o 
 -11   2   2      447.39      433.88     15.21 o 
 -10   2   2        0.20        4.86      4.56 o 
  -9   2   2      417.81      442.56     11.71 o 
  -8   2   2      317.30      296.21      8.22 o 
  -7   2   2     1330.42     1161.50     21.20 o 
  -6   2   2     1203.89     1120.53     13.85 o 
  -5   2   2     9719.13    10192.17     76.22 o 
  -4   2   2     7598.89     7904.66     66.87 o 
  -3   2   2      764.43      720.35     14.30 o 
  -2   2   2     2817.29     2723.63     19.75 o 
  -1   2   2     1710.15     1664.04     20.40 o 
   0   2   2    25346.02    26379.17    122.55 o 
   1   2   2    19801.64    20298.29    127.85 o 
   2   2   2    11469.03    11460.80     83.09 o 
   3   2   2        9.36       10.02      1.97 o 
   4   2   2    11944.64    12206.44     69.89 o 
   5   2   2      897.64      865.34     26.29 o 
   6   2   2     5689.46     5539.37     43.10 o 
   7   2   2       73.58       73.35      4.32 o 
   8   2   2     2893.27     2889.14     30.71 o 
   9   2   2      290.94      277.70     11.32 o 
  10   2   2     1601.84     1554.91     26.45 o 
  11   2   2      160.97      165.80     11.80 o 
  12   2   2      917.27      901.61     32.29 o 
 -12   3   2      495.38      579.20     31.29 o 
 -11   3   2        0.23        9.03      9.48 o 
 -10   3   2     1290.10     1175.64     20.66 o 
  -9   3   2       94.26       99.78     10.76 o 
  -8   3   2     1593.77     1580.43     22.10 o 
  -7   3   2      366.51      408.12     12.65 o 
  -6   3   2     2216.85     2232.97     23.43 o 
  -5   3   2     2383.94     2222.06     28.14 o 
  -4   3   2    10181.34    10322.28     84.93 o 
  -3   3   2      617.14      611.10     13.73 o 
  -2   3   2     1819.61     1768.77     10.95 o 
  -1   3   2     7567.99     7807.98     38.49 o 
   0   3   2     4594.44     4743.22     30.62 o 
   1   3   2     2600.64     2481.07     15.61 o 
   2   3   2     5623.11     5884.79     76.13 o 
   3   3   2     6655.45     6521.40     44.89 o 
   4   3   2       76.01       94.18      7.63 o 
   5   3   2     2423.62     2347.34     18.04 o 
   6   3   2      319.75      344.73      7.50 o 
   7   3   2     1821.23     1747.48     18.32 o 
   8   3   2      151.89      147.01      7.27 o 
   9   3   2     1076.68     1043.80     17.76 o 
  10   3   2      173.15      169.74     11.19 o 
  11   3   2      374.91      371.13     15.73 o 
  12   3   2       32.64       26.79     10.07 o 
 -12   4   2       27.50       41.09     12.00 o 
 -11   4   2      695.90      701.63     21.93 o 
 -10   4   2      299.45      241.99     12.77 o 
  -9   4   2     1473.42     1430.42     23.85 o 
  -8   4   2       94.82      106.72     15.65 o 
  -7   4   2     6715.92     6646.19     86.17 o 
  -6   4   2     1593.27     1532.46     34.98 o 
  -5   4   2     2606.15     2475.37     23.38 o 
  -4   4   2     1781.57     1868.96     19.77 o 
  -3   4   2     6145.92     6262.75     38.58 o 
  -2   4   2      638.50      562.57      6.84 o 
  -1   4   2     4825.58     4621.95     27.46 o 
   0   4   2     2084.24     2054.38     34.43 o 
   1   4   2     4304.27     4286.63     33.52 o 
   2   4   2     5848.20     6143.48     43.19 o 
   3   4   2     1431.22     1407.72     13.84 o 
   4   4   2     1729.99     1695.03     17.17 o 
   5   4   2      128.46      144.60      5.88 o 
   6   4   2     1853.75     1813.03     25.37 o 
   7   4   2      292.56      296.24      8.83 o 
   8   4   2      894.21      884.23     23.59 o 
   9   4   2      407.59      367.16     14.14 o 
  10   4   2      211.50      209.65     12.69 o 
  11   4   2        2.92       11.97      9.74 o 
  12   4   2      128.43      151.98     21.07 o 
 -12   5   2      687.97      680.44     30.71 o 
 -11   5   2       99.10      121.49     15.00 o 
 -10   5   2     1540.53     1577.71     37.26 o 
  -9   5   2      602.44      631.72     20.06 o 
  -8   5   2     4223.25     4205.00     86.34 o 
  -7   5   2      221.29      200.94      9.30 o 
  -6   5   2     3209.05     3236.56     34.82 o 
  -5   5   2       28.34       31.31      5.27 o 
  -4   5   2     6893.39     6936.69     48.45 o 
  -3   5   2     2033.97     2009.32     30.34 o 
  -2   5   2     8065.27     8586.55     55.48 o 
  -1   5   2      621.59      595.04     11.51 o 
   0   5   2     1879.53     1745.12     13.27 o 
   1   5   2      475.76      417.40     12.14 o 
   2   5   2     4925.58     5027.51     32.24 o 
   3   5   2     1776.39     1884.96     31.71 o 
   4   5   2      660.08      573.33     11.60 o 
   5   5   2      244.76      253.47      7.25 o 
   6   5   2        5.21        4.02      3.70 o 
   7   5   2        5.54       15.11      7.85 o 
   8   5   2       90.45       96.58      9.02 o 
   9   5   2      308.82      293.36     15.31 o 
  10   5   2       20.63       10.52      7.18 o 
  11   5   2      132.48      124.92     11.68 o 
 -11   6   2      951.26      971.32     29.87 o 
 -10   6   2       40.95       56.44     17.32 o 
  -9   6   2     3645.60     3620.87     64.05 o 
  -8   6   2        6.12        9.64      7.14 o 
  -7   6   2     1378.78     1436.77     27.04 o 
  -6   6   2      102.74      115.32     15.19 o 
  -5   6   2     3220.71     3144.07     27.36 o 
  -4   6   2        0.26        0.29      2.54 o 
  -3   6   2     9450.88     9531.66     93.86 o 
  -2   6   2       43.95       42.83      3.78 o 
  -1   6   2     2879.43     2693.83     21.68 o 
   0   6   2        2.61        2.54      3.13 o 
   1   6   2     1882.57     1901.69     15.70 o 
   2   6   2        0.62        0.73      1.89 o 
   3   6   2     1585.92     1617.49     18.14 o 
   4   6   2       62.99       64.71      4.63 o 
   5   6   2      129.40      107.99      6.79 o 
   6   6   2      147.44      134.69      7.02 o 
   7   6   2        6.46        6.81      4.18 o 
   8   6   2      150.58      164.00     18.32 o 
   9   6   2       22.07       15.80      7.41 o 
  10   6   2        5.21        4.70      7.27 o 
  11   6   2      102.63       94.09     11.69 o 
 -11   7   2        0.08       14.55      9.99 o 
 -10   7   2     1437.97     1484.80     41.41 o 
  -9   7   2       39.91       56.84     20.41 o 
  -8   7   2     2240.29     2288.57     45.32 o 
  -7   7   2       16.91       10.55      7.10 o 
  -6   7   2     1706.66     1741.78     29.81 o 
  -5   7   2        1.64        3.36      3.73 o 
  -4   7   2     2446.12     2522.18     24.70 o 
  -3   7   2       96.38       93.36      5.21 o 
  -2   7   2     6071.86     6084.57     48.97 o 
  -1   7   2      210.11      180.81     11.05 o 
   0   7   2     1784.37     1825.44     17.64 o 
   1   7   2      773.42      739.44      9.86 o 
   2   7   2      946.02      952.90     13.80 o 
   3   7   2      353.70      319.09     12.60 o 
   4   7   2      852.27      808.53     13.75 o 
   5   7   2      123.81      110.54      6.52 o 
   6   7   2       10.08       10.92      4.39 o 
   7   7   2      162.97      158.20     10.86 o 
   8   7   2       49.19       60.69      9.06 o 
   9   7   2      257.01      275.45     15.33 o 
  10   7   2      101.72      109.18     12.26 o 
 -10   8   2       71.44       68.78     12.03 o 
  -9   8   2     1505.81     1545.04     38.27 o 
  -8   8   2        9.13       14.80     14.80 o 
  -7   8   2     1960.04     2014.02     40.59 o 
  -6   8   2       51.38       64.01     17.63 o 
  -5   8   2     1924.00     1962.26     27.39 o 
  -4   8   2       86.23      101.20      7.82 o 
  -3   8   2     1002.73      949.56     12.63 o 
  -2   8   2       52.89       49.39      5.97 o 
  -1   8   2     2070.44     2166.96     23.33 o 
   0   8   2     1511.83     1557.40     18.08 o 
   1   8   2     1134.69     1123.39     14.26 o 
   2   8   2     1567.27     1589.89     22.59 o 
   3   8   2      923.44      895.22     15.41 o 
   4   8   2      444.84      466.68     11.88 o 
   5   8   2      104.18      110.58      8.95 o 
   6   8   2      726.21      704.91     15.32 o 
   7   8   2        0.76        0.67      6.15 o 
   8   8   2      338.29      339.97     16.82 o 
   9   8   2        0.71       -7.80      8.52 o 
  10   8   2      183.21      175.11     22.58 o 
  -9   9   2        3.07       -4.43      8.80 o 
  -8   9   2      712.99      751.37     24.13 o 
  -7   9   2      225.32      214.17     14.15 o 
  -6   9   2     1757.21     1840.13     36.26 o 
  -5   9   2      440.59      422.02     18.77 o 
  -4   9   2     1289.68     1329.29     27.12 o 
  -3   9   2     1391.68     1376.52     21.48 o 
  -2   9   2      345.19      317.15      8.39 o 
  -1   9   2       58.72       63.33      5.16 o 
   0   9   2      366.42      362.10      8.69 o 
   1   9   2     2348.57     2376.78     31.16 o 
   2   9   2     1523.31     1515.81     28.91 o 
   3   9   2     1308.00     1315.56     22.28 o 
   4   9   2       32.05       52.40      9.65 o 
   5   9   2     1781.42     1846.94     29.75 o 
   6   9   2      219.88      222.90     14.47 o 
   7   9   2      787.38      786.50     26.38 o 
   8   9   2        0.23       -8.59      8.59 o 
   9   9   2      184.31      180.29     17.78 o 
  -8  10   2       18.01       11.99      8.87 o 
  -7  10   2      393.07      418.03     19.61 o 
  -6  10   2      334.47      331.34     16.16 o 
  -5  10   2      499.19      471.65     17.22 o 
  -4  10   2     1018.06     1005.03     22.03 o 
  -3  10   2      668.40      720.62     25.92 o 
  -2  10   2     1103.34     1121.34     20.30 o 
  -1  10   2      297.95      284.97      9.43 o 
   0  10   2      816.35      787.44     13.53 o 
   1  10   2      386.52      358.28     11.16 o 
   2  10   2     2008.93     2083.32     31.89 o 
   3  10   2       13.62        6.46      5.46 o 
   4  10   2     1551.76     1547.93     27.20 o 
   5  10   2      203.54      166.80     12.28 o 
   6  10   2     1538.81     1523.70     36.23 o 
   7  10   2      260.90      286.25     32.81 o 
   8  10   2      466.75      468.44     25.51 o 
  -6  11   2       54.94       86.60     16.28 o 
  -5  11   2      405.69      393.89     17.70 o 
  -4  11   2      364.92      339.17     14.91 o 
  -3  11   2      681.41      674.11     20.04 o 
  -2  11   2       34.20       36.62      7.21 o 
  -1  11   2     1655.08     1718.95     33.31 o 
   0  11   2      137.85      125.10     12.55 o 
   1  11   2     1693.55     1732.73     29.44 o 
   2  11   2        1.88        0.18      6.74 o 
   3  11   2      851.13      830.41     20.62 o 
   4  11   2       45.81       57.44     10.78 o 
   5  11   2     1268.43     1277.46     38.13 o 
   6  11   2      192.21      194.93     26.70 o 
  -4  12   2      493.11      494.95     22.07 o 
  -3  12   2        5.52        5.01      8.87 o 
  -2  12   2      939.52      904.02     24.84 o 
  -1  12   2       42.26       40.80      9.63 o 
   0  12   2     2098.86     2097.57     45.23 o 
   1  12   2       56.78       55.68      9.37 o 
   2  12   2      701.66      685.34     30.51 o 
   3  12   2        1.37        5.02      6.77 o 
   4  12   2      696.28      674.58     27.11 o 
 -13   0   3       82.86       52.95     15.63 o 
 -11   0   3        2.92        4.65      8.68 o 
  -9   0   3       26.11       33.34      6.06 o 
  -7   0   3      537.02      469.08     10.27 o 
  -5   0   3    14713.59    15337.33    209.72 o 
  -3   0   3      914.29      977.46     14.82 o 
  -1   0   3    16501.52    16291.88    139.01 o 
   1   0   3    19839.61    20221.36    100.83 o 
   3   0   3     2198.29     2092.19     19.65 o 
   5   0   3     4732.86     4517.18     60.82 o 
   7   0   3    11721.63    11586.00    134.07 o 
   9   0   3     1998.70     2051.31     36.96 o 
  11   0   3     1785.84     1632.50     47.81 o 
 -13   1   3      171.85      164.09     16.13 o 
 -12   1   3      217.75      215.48     13.09 o 
 -11   1   3      153.20      142.62     10.95 o 
 -10   1   3      114.29       96.84      7.38 o 
  -9   1   3       18.30       51.48      9.40 o 
  -8   1   3        2.30        4.26      3.71 o 
  -7   1   3      927.57      949.77     10.25 o 
  -6   1   3       37.03       21.75      3.30 o 
  -5   1   3     1275.53     1235.02     13.30 o 
  -4   1   3      923.33      929.89     11.99 o 
  -3   1   3      294.88      328.93     13.61 o 
  -2   1   3     1482.11     1477.25      8.86 o 
  -1   1   3     4264.26     4600.72     42.95 o 
   0   1   3     5195.65     5276.47     60.97 o 
   1   1   3     6786.56     7076.80     25.51 o 
   2   1   3      682.71      597.57      8.41 o 
   3   1   3     1557.07     1520.74     10.92 o 
   4   1   3     3244.65     3137.84     24.33 o 
   5   1   3     1056.20     1015.47     25.88 o 
   6   1   3     8827.47     8931.01     73.11 o 
   7   1   3      578.25      576.93     10.36 o 
   8   1   3     3796.53     3723.62     37.23 o 
   9   1   3      374.81      334.17     11.84 o 
  10   1   3     2881.05     2724.89     35.58 o 
  11   1   3        2.78       17.02      6.60 o 
  12   1   3      882.99      853.95     29.72 o 
 -13   2   3      130.91      142.01     15.92 o 
 -12   2   3      239.07      235.31     16.96 o 
 -11   2   3      309.97      287.64     13.08 o 
 -10   2   3      988.97      934.19     18.95 o 
  -9   2   3       29.38       32.69      5.36 o 
  -8   2   3     1025.80      974.05     19.46 o 
  -7   2   3       12.79       15.31      3.91 o 
  -6   2   3      825.45      773.95     12.46 o 
  -5   2   3      232.56      261.88     15.53 o 
  -4   2   3     5110.05     5233.12     60.66 o 
  -3   2   3     1653.32     1585.13     13.97 o 
  -2   2   3      881.66      805.07      6.97 o 
  -1   2   3      613.11      717.91     11.71 o 
   0   2   3     2041.89     1991.64     18.23 o 
   1   2   3    27361.24    28402.00    169.11 o 
   2   2   3     3917.52     3779.68     41.77 o 
   3   2   3     2919.73     2781.10     19.40 o 
   4   2   3     4232.49     4368.81     27.58 o 
   5   2   3    11325.01    11608.28     76.62 o 
   6   2   3     2936.38     2987.41     37.81 o 
   7   2   3      478.21      470.31      8.41 o 
   8   2   3      689.27      648.08     11.22 o 
   9   2   3     2456.91     2384.75     30.59 o 
  10   2   3       75.41       69.48      6.92 o 
  11   2   3     1052.64     1071.72     26.64 o 
  12   2   3       24.52       22.23     11.96 o 
 -12   3   3        4.83       19.29     10.68 o 
 -11   3   3      613.20      611.19     30.68 o 
 -10   3   3       56.70       59.39      6.79 o 
  -9   3   3     2691.87     2655.55     35.37 o 
  -8   3   3        2.06        1.09      4.29 o 
  -7   3   3     2796.23     2766.01     30.24 o 
  -6   3   3       24.18       48.06      6.67 o 
  -5   3   3     3729.81     3442.75     34.15 o 
  -4   3   3     3527.55     3743.09     30.88 o 
  -3   3   3     6651.79     6978.87     38.49 o 
  -2   3   3      445.56      368.08     12.58 o 
  -1   3   3     5865.00     5938.29     46.55 o 
   0   3   3     7709.73     7910.77     72.19 o 
   1   3   3    12436.40    12815.33     72.15 o 
   2   3   3     6062.29     6152.97     64.73 o 
   3   3   3     3100.71     2960.15     53.63 o 
   4   3   3     6468.17     6638.05     50.88 o 
   5   3   3     1565.64     1470.75     12.94 o 
   6   3   3     3876.45     3790.23     31.57 o 
   7   3   3      106.61      110.76      7.60 o 
   8   3   3      277.24      274.93      7.94 o 
   9   3   3      382.99      346.97     11.16 o 
  10   3   3      446.61      438.21     15.77 o 
  11   3   3        4.62       14.14     11.43 o 
  12   3   3      355.49      363.58     20.66 o 
 -12   4   3      623.47      621.10     32.41 o 
 -11   4   3       10.17       16.63      8.59 o 
 -10   4   3      373.19      392.35     19.46 o 
  -9   4   3       87.04       80.93      7.37 o 
  -8   4   3     4800.79     4803.23     54.98 o 
  -6   4   3     4246.10     4144.10     41.02 o 
  -5   4   3      467.12      477.80      6.10 o 
  -4   4   3     7973.31     8254.06     51.18 o 
  -3   4   3     2913.13     3097.17     29.54 o 
  -2   4   3     3632.34     3399.47     21.74 o 
  -1   4   3      289.93      301.00      8.13 o 
   0   4   3     5204.11     5209.21     30.36 o 
   1   4   3     4760.38     4968.99     37.01 o 
   2   4   3    11578.14    12066.95     81.92 o 
   3   4   3     2300.29     2273.17     31.13 o 
   4   4   3      754.19      702.28     10.47 o 
   5   4   3      421.90      411.66     10.80 o 
   6   4   3     1266.21     1238.53     17.31 o 
   7   4   3     1040.84     1100.98     18.13 o 
   8   4   3       25.17       22.65      4.71 o 
   9   4   3      452.19      429.80     15.57 o 
  10   4   3      140.41      155.10     11.93 o 
  11   4   3      167.22      226.54     18.23 o 
  12   4   3        0.00       17.11     14.88 o 
 -12   5   3      138.54      163.12     18.11 o 
 -11   5   3     1206.42     1194.18     31.56 o 
 -10   5   3       23.78       32.66      9.03 o 
  -9   5   3     2139.51     2116.55     41.08 o 
  -8   5   3      219.10      219.97      9.05 o 
  -7   5   3     2824.50     2896.68     54.12 o 
  -6   5   3      233.28      222.86     10.47 o 
  -5   5   3     4320.49     4251.15     32.66 o 
  -3   5   3    23334.36    24577.84    171.10 o 
  -2   5   3     1035.85     1128.96     30.86 o 
  -1   5   3     7745.74     7619.10     52.52 o 
   0   5   3     1162.13     1271.92     16.36 o 
   1   5   3     8927.62     8965.57     54.16 o 
   2   5   3     1264.53     1262.72     27.11 o 
   3   5   3     3751.64     3509.21     34.16 o 
   4   5   3       71.89       65.02      4.86 o 
   5   5   3      569.29      579.85     10.58 o 
   6   5   3      180.91      164.77      9.28 o 
   7   5   3      739.58      737.38     14.96 o 
   8   5   3       50.93       68.79      8.12 o 
   9   5   3      101.31       82.61      9.49 o 
  10   5   3       82.37       92.71     10.21 o 
  11   5   3        7.82        0.50     12.23 o 
 -11   6   3       18.44       18.70      9.06 o 
 -10   6   3     1755.87     1789.31     50.54 o 
  -9   6   3       13.99       17.87     12.83 o 
  -8   6   3     2439.15     2483.52     50.33 o 
  -7   6   3       85.68       92.31      8.53 o 
  -6   6   3     4586.46     4579.79     47.72 o 
  -5   6   3      475.69      457.51     16.89 o 
  -4   6   3     8184.69     8318.83     63.58 o 
  -3   6   3       83.95      103.95      8.02 o 
  -2   6   3    14406.31    14914.58    105.91 o 
  -1   6   3       29.57       45.68      6.65 o 
   0   6   3     5709.20     5802.21     41.55 o 
   1   6   3      202.23      179.97      6.63 o 
   2   6   3     4382.61     4245.61     56.77 o 
   3   6   3       66.51       79.32      8.42 o 
   4   6   3     1343.96     1308.87     17.73 o 
   5   6   3      132.93      143.02      6.50 o 
   6   6   3      413.29      415.23     10.89 o 
   7   6   3       31.24       50.32      6.20 o 
   8   6   3      536.28      552.33     17.58 o 
   9   6   3        0.17        0.30      6.38 o 
  10   6   3       30.18       26.46     11.59 o 
  11   6   3        0.36       -8.08      8.08 o 
 -11   7   3      467.86      459.75     21.54 o 
 -10   7   3        5.90        2.18     10.30 o 
  -9   7   3     2676.04     2715.18     55.29 o 
  -8   7   3       79.61      125.92     20.02 o 
  -7   7   3     2595.46     2691.43     46.68 o 
  -6   7   3      262.42      238.75     14.52 o 
  -5   7   3     3752.23     3877.89     42.49 o 
  -4   7   3        5.26        5.31      3.38 o 
  -3   7   3     4596.91     4520.05     38.79 o 
  -2   7   3      167.66      123.90     15.02 o 
  -1   7   3     5918.18     5904.03     57.54 o 
   0   7   3      140.61      127.85      8.51 o 
   1   7   3     3224.75     3184.95     27.32 o 
   2   7   3      780.64      818.69     15.28 o 
   3   7   3     2939.44     2986.56     32.67 o 
   4   7   3       84.82       68.56      5.73 o 
   5   7   3      215.01      200.53     10.06 o 
   6   7   3      224.19      208.44      8.29 o 
   7   7   3      875.10      883.57     22.27 o 
   8   7   3      242.43      235.01     13.45 o 
   9   7   3       15.57       14.91      7.97 o 
  10   7   3       16.68       10.19      8.47 o 
 -10   8   3     1012.07     1028.92     33.75 o 
  -9   8   3        0.44       -1.69     10.76 o 
  -8   8   3     2381.18     2505.30     49.89 o 
  -7   8   3        2.84        9.14      8.62 o 
  -6   8   3     2444.69     2558.83     42.66 o 
  -5   8   3        2.85        3.36      4.35 o 
  -4   8   3     2304.32     2269.89     28.83 o 
  -3   8   3        3.14        4.21      5.51 o 
  -2   8   3     2537.00     2641.97     27.10 o 
  -1   8   3      535.70      505.70      9.39 o 
   0   8   3     4249.65     4390.39     46.16 o 
   1   8   3     1167.25     1139.80     17.56 o 
   2   8   3     1903.06     1922.49     25.83 o 
   3   8   3     2085.54     2055.34     27.57 o 
   4   8   3      924.95      991.86     18.01 o 
   5   8   3       70.03       83.40      9.00 o 
   6   8   3      374.54      364.36     12.46 o 
   7   8   3      764.09      771.41     21.51 o 
   8   8   3      230.63      236.30     22.82 o 
   9   8   3      115.18      101.88     11.24 o 
  -9   9   3      549.21      586.74     23.80 o 
  -8   9   3      108.97      119.36     12.49 o 
  -7   9   3     1678.37     1637.31     37.55 o 
  -6   9   3       87.06       98.01     10.07 o 
  -5   9   3     1962.65     2033.69     36.59 o 
  -4   9   3      210.67      198.14     10.85 o 
  -3   9   3     1756.42     1734.32     28.91 o 
  -2   9   3      131.26      137.38     14.10 o 
  -1   9   3      170.44      184.03      6.08 o 
   0   9   3      551.44      541.48     15.97 o 
   1   9   3     1844.65     1836.51     29.30 o 
   2   9   3     1605.11     1604.77     25.04 o 
   3   9   3     1319.56     1328.97     22.41 o 
   4   9   3     1197.13     1160.53     20.78 o 
   5   9   3     1038.16     1025.07     21.01 o 
   6   9   3      878.03      872.84     24.60 o 
   7   9   3      114.28      104.15     10.90 o 
   8   9   3      451.01      468.36     29.61 o 
  -8  10   3      234.25      235.65     22.91 o 
  -7  10   3       17.44       22.00      8.44 o 
  -6  10   3      498.16      518.20     22.73 o 
  -5  10   3      159.60      160.81     10.88 o 
  -4  10   3      557.96      589.14     14.97 o 
  -3  10   3      710.02      661.80     22.96 o 
  -2  10   3      706.44      713.90     13.68 o 
  -1  10   3      408.48      418.11      9.90 o 
   0  10   3      373.27      366.68     11.91 o 
   1  10   3      384.87      388.23     11.58 o 
   2  10   3      376.31      367.94     11.96 o 
   3  10   3      902.89      955.75     19.72 o 
   4  10   3      127.31      121.72      8.89 o 
   5  10   3     1621.34     1578.96     30.67 o 
   6  10   3      660.42      603.18     25.87 o 
   7  10   3      823.26      817.81     35.05 o 
  -6  11   3       11.95       16.15      7.90 o 
  -5  11   3       54.08       51.64      9.72 o 
  -4  11   3      151.35      174.46     11.49 o 
  -3  11   3      207.19      224.62     11.77 o 
  -2  11   3      357.74      378.04     12.71 o 
  -1  11   3      397.76      369.02     14.54 o 
   0  11   3     1195.36     1260.49     24.86 o 
   1  11   3       31.56       42.62      7.04 o 
   2  11   3      644.02      664.32     19.26 o 
   3  11   3        5.02       11.16      7.43 o 
   4  11   3      712.56      749.57     23.39 o 
   5  11   3      345.03      373.59     21.92 o 
   6  11   3     1149.27     1175.08     43.24 o 
  -4  12   3        0.18       -4.48      8.07 o 
  -3  12   3      117.48      132.16     15.31 o 
  -2  12   3       13.14       12.61      7.57 o 
  -1  12   3      603.68      575.32     20.27 o 
   0  12   3      117.81      107.44     37.20 o 
   1  12   3     1145.36     1194.59     36.04 o 
   2  12   3        3.33        6.77      7.17 o 
   3  12   3      190.76      176.55     12.42 o 
   4  12   3       18.12       17.37      9.79 o 
 -12   0   4     1164.69      993.90     57.91 o 
 -10   0   4      127.53      139.14     13.10 o 
  -8   0   4      325.51      325.70     11.67 o 
  -6   0   4       14.42        9.55      4.14 o 
  -4   0   4     6828.06     7217.54     54.21 o 
  -2   0   4     6690.91     6965.37     77.93 o 
   0   0   4     4391.33     4777.70     35.11 o 
   2   0   4      191.07      152.79      3.75 o 
   4   0   4     1336.12     1279.33     18.66 o 
   6   0   4     2819.56     2783.70     34.21 o 
   8   0   4     5029.50     4982.18     67.89 o 
  10   0   4     2182.41     2124.86     41.76 o 
  12   0   4     1237.78     1157.68     69.04 o 
 -13   1   4      333.51      318.16     21.17 o 
 -12   1   4      224.70      199.02     13.17 o 
 -11   1   4      942.88      909.59     24.61 o 
 -10   1   4      270.61      270.89     11.97 o 
  -9   1   4      500.21      440.47     11.25 o 
  -8   1   4      603.06      567.36     11.01 o 
  -7   1   4      141.08      126.71      8.87 o 
  -6   1   4        7.14       21.13      6.40 o 
  -5   1   4      271.96      279.84      9.91 o 
  -4   1   4     2590.81     2750.65     22.28 o 
  -3   1   4     1982.88     2087.63     22.58 o 
  -2   1   4     6064.32     6240.23     41.00 o 
  -1   1   4     6496.93     6797.19     48.34 o 
   0   1   4     3905.69     3788.29     18.90 o 
   1   1   4     1572.52     1711.09      9.61 o 
   2   1   4     1425.96     1500.68     15.51 o 
   4   1   4     1852.34     1857.57     14.31 o 
   5   1   4     4864.20     4871.49     35.69 o 
   6   1   4     3707.22     3763.80     31.51 o 
   7   1   4     2253.82     2254.51     22.83 o 
   8   1   4      142.56      128.14      6.94 o 
   9   1   4     1689.36     1682.66     23.36 o 
  10   1   4        2.61       10.09      5.27 o 
  11   1   4     1520.72     1418.37     31.17 o 
  12   1   4        4.42       -1.17      7.95 o 
 -13   2   4      149.78      170.01     20.35 o 
 -12   2   4      367.08      380.15     25.87 o 
 -11   2   4      144.89      133.84     10.65 o 
 -10   2   4      658.54      644.84     16.08 o 
  -9   2   4     1044.75     1007.29     22.70 o 
  -8   2   4      533.23      531.14     20.87 o 
  -7   2   4     1512.99     1450.35     26.69 o 
  -6   2   4      713.71      659.96     12.51 o 
  -5   2   4     3644.58     3776.24     40.14 o 
  -4   2   4     2257.65     2478.18     28.66 o 
  -3   2   4      846.92      707.90      7.55 o 
  -2   2   4     2081.43     2016.84     17.63 o 
  -1   2   4      727.83      836.71      5.70 o 
   0   2   4     3948.20     4130.19     22.75 o 
   1   2   4      177.22      188.01      2.76 o 
   2   2   4     7930.07     8020.38     46.66 o 
   3   2   4     1487.54     1421.49     14.33 o 
   4   2   4     5326.07     5445.84     34.47 o 
   5   2   4     5739.21     5945.16     42.93 o 
   6   2   4     2228.98     2135.20     23.01 o 
   7   2   4      910.28      891.90     12.55 o 
   8   2   4      417.38      433.02     10.90 o 
   9   2   4      325.83      339.60      9.04 o 
  10   2   4     1084.26     1055.94     29.63 o 
  11   2   4        0.07       12.20      7.23 o 
  12   2   4      529.03      526.30     26.79 o 
 -12   3   4      402.70      398.29     23.65 o 
 -11   3   4      157.92      144.70      9.57 o 
 -10   3   4      574.17      550.95     14.31 o 
  -9   3   4      492.06      466.12     19.62 o 
  -8   3   4     3036.24     3035.35     37.36 o 
  -7   3   4      418.70      413.01     16.38 o 
  -6   3   4     3555.72     3582.31     35.45 o 
  -5   3   4       12.06       21.32      9.42 o 
  -4   3   4     1939.57     1801.43     16.59 o 
  -3   3   4      721.91      718.65     12.19 o 
  -2   3   4     3967.83     3736.14     20.99 o 
  -1   3   4      269.26      325.34      7.31 o 
   0   3   4     7206.49     7395.81    100.06 o 
   1   3   4    14032.80    14724.50     91.33 o 
   2   3   4    23516.60    24723.61    163.39 o 
   3   3   4     3646.92     3674.05     57.05 o 
   4   3   4     1279.99     1145.97     18.09 o 
   5   3   4     2164.88     2124.32     34.78 o 
   6   3   4     1955.87     1906.48     18.20 o 
   7   3   4     1863.40     1791.92     29.74 o 
   8   3   4      638.98      624.73     13.43 o 
   9   3   4      394.96      418.05     12.79 o 
  10   3   4      229.02      238.00     22.70 o 
  11   3   4      286.97      280.46     14.56 o 
  12   3   4       30.52       35.96     12.16 o 
 -12   4   4       62.13       67.18     13.16 o 
 -11   4   4      589.33      609.91     26.38 o 
 -10   4   4        3.41        5.98      5.04 o 
  -9   4   4     1428.44     1404.45     23.61 o 
  -8   4   4      611.74      610.88     21.61 o 
  -7   4   4     7733.22     7863.41     80.11 o 
  -6   4   4      691.57      764.53     12.24 o 
  -5   4   4     2989.78     3003.92     28.69 o 
  -3   4   4    10383.18    10116.19     60.53 o 
  -2   4   4       29.34       45.83      7.26 o 
  -1   4   4     8179.77     8103.31     47.00 o 
   0   4   4     4222.02     4517.87     60.46 o 
   1   4   4    15381.40    15679.37     79.70 o 
   2   4   4     3819.44     4090.91     47.85 o 
   3   4   4     8355.00     8452.26     69.54 o 
   4   4   4        1.76        4.52      2.92 o 
   5   4   4     1613.71     1575.41     23.95 o 
   6   4   4      676.82      744.87     20.67 o 
   7   4   4     2053.57     2035.99     27.39 o 
   8   4   4      525.74      533.41     12.60 o 
   9   4   4      203.44      215.23     11.84 o 
  10   4   4       20.08       26.78      7.82 o 
  11   4   4      113.31      102.13     12.83 o 
 -12   5   4      448.93      468.63     25.67 o 
 -11   5   4        4.69       16.26      8.23 o 
 -10   5   4     1483.49     1501.94     39.79 o 
  -9   5   4        2.84        6.56      6.85 o 
  -8   5   4     1512.54     1536.04     23.82 o 
  -7   5   4      233.95      218.49      8.51 o 
  -6   5   4     3422.68     3476.09     36.72 o 
  -5   5   4      568.95      534.94     11.53 o 
  -4   5   4    11796.51    11734.34     79.60 o 
  -3   5   4      371.05      349.47     30.36 o 
  -2   5   4    16856.80    17917.21    115.11 o 
  -1   5   4      940.17      986.13     25.48 o 
   0   5   4     8961.42     9166.97     57.43 o 
   1   5   4      479.90      441.08     13.63 o 
   2   5   4     9500.64     9736.88     75.32 o 
   3   5   4      591.04      611.67     19.08 o 
   4   5   4     3230.32     3088.08     30.65 o 
   5   5   4       97.20      109.05      5.95 o 
   6   5   4     1022.51      964.35     15.92 o 
   7   5   4      544.93      568.07     13.72 o 
   8   5   4      804.55      795.79     16.61 o 
   9   5   4       11.48        2.45      7.99 o 
  10   5   4      223.46      210.10     16.94 o 
  11   5   4       41.32       35.73      9.20 o 
 -11   6   4      640.89      615.47     24.22 o 
 -10   6   4        4.49        5.65      7.94 o 
  -9   6   4     1979.82     1997.70     44.10 o 
  -8   6   4      144.44      172.10     23.68 o 
  -7   6   4      918.33     1016.13     17.77 o 
  -6   6   4      839.05      870.95     17.74 o 
  -5   6   4     7056.85     6977.62     99.35 o 
  -4   6   4      129.93       92.02     13.88 o 
  -3   6   4    16104.39    16576.17    120.66 o 
  -2   6   4     1436.01     1456.33     25.98 o 
  -1   6   4    11764.31    11880.33     84.17 o 
   0   6   4      372.34      413.34     11.81 o 
   1   6   4     5959.09     5842.19     40.64 o 
   2   6   4      188.31      206.50      6.42 o 
   3   6   4     5233.37     5286.81     54.15 o 
   4   6   4      412.31      407.06      9.87 o 
   5   6   4     1578.08     1578.91     21.82 o 
   6   6   4       33.49       46.27      7.06 o 
   7   6   4     1310.42     1262.84     38.23 o 
   8   6   4        9.69       19.34      7.58 o 
   9   6   4      380.49      421.82     17.22 o 
  10   6   4       40.54       37.47     10.04 o 
  11   6   4       91.22      128.53     15.25 o 
 -11   7   4        3.56        7.71      8.81 o 
 -10   7   4      791.98      811.61     31.31 o 
  -9   7   4        1.04        9.12     10.33 o 
  -8   7   4     3827.07     3887.56     65.31 o 
  -7   7   4      418.94      374.44     18.87 o 
  -6   7   4     2678.86     2787.77     42.06 o 
  -5   7   4      227.03      205.23      6.69 o 
  -4   7   4     7434.48     7573.26     63.60 o 
  -3   7   4      172.87      136.89      6.09 o 
  -2   7   4     9973.33    10097.08     80.64 o 
  -1   7   4      338.88      314.67     17.76 o 
   0   7   4     4676.01     4697.57     38.51 o 
   1   7   4      939.21      954.18     11.30 o 
   2   7   4     4623.95     4474.76     48.07 o 
   3   7   4       25.93       39.17     10.02 o 
   4   7   4     2946.32     2947.64     37.62 o 
   5   7   4       60.00       60.77      6.15 o 
   6   7   4     1163.62     1118.78     21.65 o 
   7   7   4      257.76      260.76     11.90 o 
   8   7   4      774.41      739.59     21.51 o 
   9   7   4       94.25       93.46     11.89 o 
  10   7   4      166.47      151.29     16.22 o 
 -10   8   4       11.32       15.08     12.07 o 
  -9   8   4      786.22      801.28     25.13 o 
  -8   8   4      658.78      623.33     35.32 o 
  -7   8   4     3270.10     3264.90     61.85 o 
  -6   8   4        0.16       -4.59      7.44 o 
  -5   8   4     3224.94     3271.70     49.68 o 
  -4   8   4      142.46      131.68     10.09 o 
  -3   8   4     2308.03     2331.82     24.95 o 
  -2   8   4        0.28       -2.30      5.28 o 
  -1   8   4     3264.01     3351.76     32.27 o 
   0   8   4      620.76      605.48     12.97 o 
   1   8   4     5641.91     5875.52     62.07 o 
   2   8   4     2312.33     2354.34     35.48 o 
   3   8   4     3182.58     3217.28     39.86 o 
   4   8   4        3.40       -1.52      4.20 o 
   5   8   4      723.97      749.49     16.52 o 
   6   8   4     1111.26     1120.80     31.24 o 
   7   8   4     1058.36     1036.61     26.86 o 
   8   8   4      177.03      171.32     13.56 o 
   9   8   4      173.20      157.62     16.29 o 
  -9   9   4      313.18      336.75     18.27 o 
  -8   9   4      875.96      893.25     49.08 o 
  -7   9   4      755.99      702.97     23.29 o 
  -6   9   4     1393.43     1425.61     30.49 o 
  -5   9   4       39.30       25.61      8.61 o 
  -4   9   4     1370.53     1461.80     42.04 o 
  -3   9   4       75.49       67.83      5.60 o 
  -2   9   4     1674.92     1688.49     22.71 o 
  -1   9   4      203.69      203.48      6.89 o 
   0   9   4      870.10      863.41     13.69 o 
   1   9   4     1036.06     1005.46     19.04 o 
   2   9   4     1965.95     2012.29     34.09 o 
   3   9   4      720.03      680.11     15.87 o 
   4   9   4     1533.52     1474.27     24.28 o 
   5   9   4      399.98      401.26     18.12 o 
   6   9   4      660.23      642.37     17.28 o 
   7   9   4      816.70      831.14     30.46 o 
   8   9   4      437.65      430.50     23.07 o 
  -8  10   4       86.44      114.91     12.80 o 
  -7  10   4      433.27      411.13     17.95 o 
  -6  10   4      191.96      191.81     15.25 o 
  -5  10   4      297.79      277.96     12.84 o 
  -4  10   4       38.66       40.38      6.61 o 
  -3  10   4      654.08      646.96     16.50 o 
  -2  10   4        1.24        7.45      3.86 o 
  -1  10   4      807.53      816.13     14.65 o 
   0  10   4      398.50      392.78     11.74 o 
   1  10   4      733.58      784.07     17.33 o 
   2  10   4      255.92      265.55     10.14 o 
   3  10   4      416.20      394.36     12.50 o 
   4  10   4      509.45      523.43     15.05 o 
   5  10   4      688.34      709.16     21.60 o 
   6  10   4      711.56      714.64     45.22 o 
   7  10   4      321.88      333.78     21.98 o 
  -6  11   4      156.67      175.58     13.31 o 
  -5  11   4       11.51       11.62      6.83 o 
  -4  11   4      107.47       94.02     12.32 o 
  -3  11   4        1.11        2.07      5.10 o 
  -2  11   4       61.42       72.30      7.18 o 
  -1  11   4      119.79      111.06      9.27 o 
   0  11   4      236.24      208.18     10.38 o 
   1  11   4      177.21      180.80     10.08 o 
   2  11   4       75.82       96.74     12.85 o 
   3  11   4      300.33      314.31     14.50 o 
   4  11   4      252.75      216.78     18.32 o 
   5  11   4      878.04      848.99     31.01 o 
   6  11   4      359.62      365.61     23.85 o 
  -4  12   4        0.05        3.23     10.00 o 
  -3  12   4        2.63       19.81     19.94 o 
  -2  12   4       11.29       -2.30      7.58 o 
  -1  12   4        1.47       14.03     11.44 o 
   0  12   4      193.60      213.77     19.21 o 
   1  12   4       20.54       11.90      7.74 o 
   2  12   4       10.59        7.05      7.44 o 
   3  12   4        9.14        1.79      6.59 o 
   4  12   4      414.76      427.16     23.27 o 
 -13   0   5      864.04      702.01     57.51 o 
 -11   0   5     1790.81     1747.04     49.64 o 
  -9   0   5      917.34      923.91     27.98 o 
  -7   0   5     1671.68     1656.78     45.22 o 
  -5   0   5     5836.40     5768.83     50.11 o 
  -3   0   5     1432.81     1664.29     14.49 o 
  -1   0   5    12352.28    13227.43    154.24 o 
   1   0   5      136.69      119.62      3.59 o 
   3   0   5     1155.58     1226.93     13.23 o 
   5   0   5     1726.71     1666.76     20.74 o 
   7   0   5       42.92       60.85      9.00 o 
   9   0   5     1250.40     1246.42     25.42 o 
  11   0   5      670.28      599.08     21.04 o 
 -13   1   5       88.05       93.42     12.28 o 
 -12   1   5     1077.17     1095.41     28.81 o 
 -11   1   5      195.14      195.56     12.54 o 
 -10   1   5     1594.16     1480.69     50.11 o 
  -9   1   5       98.88       90.93      6.70 o 
  -8   1   5     1148.64     1163.75     16.65 o 
  -7   1   5       75.92       66.60      4.59 o 
  -6   1   5     4173.37     4202.84     59.98 o 
  -5   1   5      608.51      574.45      8.33 o 
  -4   1   5       55.11       61.66      5.25 o 
  -3   1   5     3663.57     3548.01     24.19 o 
  -2   1   5     6635.62     6847.65     54.77 o 
  -1   1   5     2184.11     2235.64     12.22 o 
   0   1   5    10264.83    10348.38     51.21 o 
   1   1   5     3488.67     3536.17     16.57 o 
   2   1   5     1046.72     1009.05      7.49 o 
   3   1   5     1252.69     1188.70     10.67 o 
   4   1   5      155.64      157.13      4.51 o 
   5   1   5      442.04      414.91      6.75 o 
   6   1   5      899.58      946.49     11.99 o 
   7   1   5      808.21      854.72     13.10 o 
   8   1   5     1307.40     1329.12     19.00 o 
   9   1   5      217.22      191.67      8.91 o 
  10   1   5      694.42      681.95     15.85 o 
  11   1   5      146.99      165.40     12.84 o 
  12   1   5      521.83      488.25     22.45 o 
 -13   2   5      421.54      451.45     24.39 o 
 -12   2   5      285.07      302.71     16.05 o 
 -11   2   5     1296.24     1252.68     30.39 o 
 -10   2   5      475.14      466.25     12.94 o 
  -9   2   5      778.64      768.18     18.60 o 
  -8   2   5      174.91      176.45     12.35 o 
  -7   2   5     2486.07     2390.08     27.87 o 
  -6   2   5     3611.39     3691.92     40.91 o 
  -5   2   5      117.75      165.98      8.41 o 
  -4   2   5     3053.06     3024.39     24.29 o 
  -3   2   5     4046.73     4123.36     28.36 o 
  -2   2   5     1474.95     1506.13      9.74 o 
  -1   2   5      267.20      276.01      5.77 o 
   0   2   5     3319.00     3084.74     20.24 o 
   1   2   5      449.92      446.04     18.09 o 
   2   2   5     1055.11      914.71      6.69 o 
   3   2   5     1996.92     2092.73     25.05 o 
   4   2   5     1450.10     1354.25     19.65 o 
   5   2   5      656.85      621.02      8.25 o 
   6   2   5     2216.82     2211.75     20.99 o 
   7   2   5     1103.58     1052.31     13.52 o 
   8   2   5      806.17      762.67     12.86 o 
   9   2   5      509.76      515.93     12.05 o 
  10   2   5       78.61      100.01      9.96 o 
  11   2   5      440.23      456.16     17.95 o 
  12   2   5       53.76       41.22     11.15 o 
 -12   3   5      433.53      424.57     24.45 o 
 -11   3   5      382.89      387.75     17.30 o 
 -10   3   5      719.94      711.02     16.16 o 
  -9   3   5     1474.32     1455.34     24.20 o 
  -8   3   5     2497.75     2455.60     40.89 o 
  -7   3   5     2821.43     2913.92     33.30 o 
  -6   3   5      403.44      382.63     14.43 o 
  -5   3   5     1717.01     1524.89     16.49 o 
  -4   3   5     1638.45     1537.13     21.09 o 
  -3   3   5     3613.72     3585.02     27.19 o 
  -2   3   5     1225.91     1305.33     18.85 o 
  -1   3   5      430.51      326.04      8.09 o 
   0   3   5     2186.50     2203.75     23.86 o 
   1   3   5    13256.30    13325.49    131.07 o 
   2   3   5      357.66      405.93     17.16 o 
   3   3   5     6219.50     6338.65     63.43 o 
   4   3   5      193.02      234.38      9.44 o 
   5   3   5     4100.00     3962.61     37.02 o 
   6   3   5      754.32      714.00     16.31 o 
   7   3   5     1181.79     1109.93     27.44 o 
   8   3   5      485.88      459.44     12.11 o 
   9   3   5      864.94      858.44     17.52 o 
  10   3   5       55.80       72.87     11.77 o 
  11   3   5      104.23       99.76     10.85 o 
 -12   4   5      144.65      166.94     17.46 o 
 -11   4   5      116.81      141.56     15.94 o 
 -10   4   5      231.46      220.34     10.07 o 
  -9   4   5      118.13      132.10     11.38 o 
  -8   4   5     3188.22     3281.34     41.49 o 
  -7   4   5     2260.57     2325.47     41.23 o 
  -6   4   5     4513.32     4521.47     56.98 o 
  -5   4   5      970.22      977.72     17.38 o 
  -4   4   5     6239.47     6319.07     51.42 o 
  -3   4   5      864.91      852.83     23.24 o 
  -2   4   5     6691.48     6219.84     38.22 o 
  -1   4   5      794.84      704.40     15.84 o 
   0   4   5    10972.33    11299.49     62.35 o 
   1   4   5     5304.82     5550.35     73.57 o 
   2   4   5    14714.81    14952.11    102.55 o 
   3   4   5        0.37        6.76      4.60 o 
   4   4   5     4460.45     4437.97     40.00 o 
   5   4   5      471.65      505.34     15.27 o 
   6   4   5     4204.43     4178.39     46.04 o 
   7   4   5       49.37       76.63     10.80 o 
   8   4   5     1060.68     1061.91     19.31 o 
   9   4   5      114.86      117.41      8.00 o 
  10   4   5      357.16      366.74     15.58 o 
  11   4   5      168.40      205.54     15.65 o 
 -12   5   5       56.75       75.95     14.27 o 
 -11   5   5      399.51      386.89     18.03 o 
 -10   5   5        3.35       17.39     12.49 o 
  -9   5   5     1622.51     1618.12     32.20 o 
  -8   5   5       26.83       39.35      7.07 o 
  -7   5   5     2451.55     2469.78     32.01 o 
  -6   5   5      959.23      959.51     15.55 o 
  -5   5   5     1875.46     1846.26     21.11 o 
  -4   5   5      546.10      591.47     20.03 o 
  -3   5   5    13896.81    14465.03     96.75 o 
  -2   5   5       33.54       54.93      6.57 o 
  -1   5   5    17742.33    18333.01    116.12 o 
   0   5   5      682.64      772.50     27.35 o 
   1   5   5     8616.94     8408.17     64.49 o 
   2   5   5        9.53       13.42      4.10 o 
   3   5   5     7868.94     7777.27     66.15 o 
   4   5   5        8.29        9.89      3.75 o 
   5   5   5     2835.14     2774.11     31.64 o 
   6   5   5      350.77      349.34     10.46 o 
   7   5   5     1704.54     1734.23     26.37 o 
   8   5   5      249.97      235.00     16.36 o 
   9   5   5     1151.60     1154.05     28.33 o 
  10   5   5      284.02      291.35     17.12 o 
  11   5   5      267.00      266.89     16.25 o 
 -11   6   5       11.62        7.97      8.54 o 
 -10   6   5      458.36      442.18     18.52 o 
  -9   6   5       27.53       33.84      8.62 o 
  -8   6   5     1572.63     1628.76     45.09 o 
  -7   6   5      314.86      320.93     13.07 o 
  -6   6   5     1502.91     1445.00     21.73 o 
  -5   6   5       25.89       38.36      7.08 o 
  -4   6   5    10776.94    11236.72     85.08 o 
  -3   6   5      283.34      277.41     15.57 o 
  -2   6   5    15642.70    16293.13    117.87 o 
  -1   6   5       99.96       63.61      7.05 o 
   0   6   5     3265.95     3120.69     37.22 o 
   1   6   5      307.50      267.84     10.65 o 
   2   6   5    10034.16    10088.25     94.87 o 
   3   6   5        8.66        7.70      3.75 o 
   4   6   5     4874.36     4756.61     49.24 o 
   5   6   5       27.82       21.77      4.56 o 
   6   6   5     1355.74     1346.27     21.58 o 
   7   6   5       26.41       23.81      7.32 o 
   8   6   5     2160.07     2172.36     40.82 o 
   9   6   5        3.73        7.79      7.66 o 
  10   6   5      434.64      397.27     18.11 o 
 -11   7   5       33.48       29.53     10.12 o 
 -10   7   5        6.39       13.30      8.12 o 
  -9   7   5      675.99      706.64     28.81 o 
  -8   7   5      126.12      159.81     17.87 o 
  -7   7   5     1846.36     1904.79     35.10 o 
  -6   7   5      858.64      857.33     35.45 o 
  -5   7   5     5023.23     5160.99     54.93 o 
  -4   7   5       54.05       67.16      8.26 o 
  -3   7   5     9145.10     9328.24     76.41 o 
  -2   7   5      224.85      150.98      7.42 o 
  -1   7   5     9511.55     9672.39     78.48 o 
   0   7   5       17.98       21.36      3.16 o 
   1   7   5     3722.56     3820.74     31.21 o 
   2   7   5       73.35       79.78      6.68 o 
   3   7   5     7157.77     7323.10     73.03 o 
   4   7   5       13.01       14.36      4.31 o 
   5   7   5     1668.79     1638.55     24.58 o 
   6   7   5      307.65      267.91     17.39 o 
   7   7   5     2739.76     2638.83     41.01 o 
   8   7   5        5.73       12.88      7.29 o 
   9   7   5      367.34      387.71     18.61 o 
  10   7   5      108.01      107.26     15.75 o 
 -10   8   5      402.67      396.24     19.68 o 
  -9   8   5      347.45      349.07     18.90 o 
  -8   8   5     1190.89     1164.45     30.56 o 
  -7   8   5     1034.18     1003.85     30.54 o 
  -6   8   5     1974.44     2041.99     37.14 o 
  -5   8   5      653.79      612.49     13.44 o 
  -4   8   5     1882.72     1813.98     23.09 o 
  -3   8   5      140.87      125.81      9.26 o 
  -2   8   5     3214.09     3349.40     33.53 o 
  -1   8   5       66.58       54.07      4.60 o 
   0   8   5     6190.66     6286.59     55.54 o 
   1   8   5      905.38      847.58     15.03 o 
   2   8   5     3390.83     3462.35     40.36 o 
   3   8   5       15.27       15.60      5.07 o 
   4   8   5     2118.84     2142.58     29.63 o 
   5   8   5       74.02       88.75      7.42 o 
   6   8   5     1572.11     1468.15     25.71 o 
   7   8   5      402.75      385.16     16.04 o 
   8   8   5      928.76      923.24     33.22 o 
   9   8   5       31.88       53.00     12.71 o 
  -9   9   5      569.87      543.64     22.65 o 
  -8   9   5      820.74      837.90     26.25 o 
  -7   9   5     1032.02     1024.97     27.07 o 
  -6   9   5      387.37      388.92     15.33 o 
  -5   9   5     1050.88     1042.94     22.92 o 
  -4   9   5      252.13      234.91     15.40 o 
  -3   9   5     1061.69     1092.56     17.78 o 
  -2   9   5      162.76      149.97     14.19 o 
  -1   9   5     1316.72     1354.58     17.74 o 
   0   9   5        3.81       -2.65      4.07 o 
   1   9   5     2426.95     2469.93     36.07 o 
   2   9   5      398.00      390.57     15.72 o 
   3   9   5     1631.68     1695.04     26.74 o 
   4   9   5        8.95       13.77      4.91 o 
   5   9   5     1365.80     1297.69     24.95 o 
   6   9   5      501.23      483.80     19.11 o 
   7   9   5      617.57      683.57     27.36 o 
   8   9   5       92.05      104.37     16.93 o 
  -8  10   5      266.99      244.10     15.92 o 
  -7  10   5      418.44      414.11     18.13 o 
  -6  10   5      354.04      330.02     15.08 o 
  -5  10   5      275.04      285.89     13.10 o 
  -4  10   5      521.71      528.71     16.14 o 
  -3  10   5      204.79      197.15      9.58 o 
  -2  10   5      133.52      123.15      6.28 o 
  -1  10   5       86.26       86.96      6.15 o 
   0  10   5     1079.81     1122.88     20.57 o 
   1  10   5       12.26        8.74      5.61 o 
   2  10   5     1393.49     1414.89     24.80 o 
   3  10   5      208.99      218.33     22.46 o 
   4  10   5      385.07      397.52     16.26 o 
   5  10   5      295.32      303.54     13.74 o 
   6  10   5      802.84      830.48     32.75 o 
   7  10   5      284.84      283.64     21.74 o 
  -6  11   5      321.57      316.04     15.64 o 
  -5  11   5      107.61      120.78     11.98 o 
  -4  11   5      300.73      318.51     13.37 o 
  -3  11   5       96.06      102.73      9.13 o 
  -2  11   5       77.08       95.83      8.97 o 
  -1  11   5       58.97       54.69      7.14 o 
   0  11   5      276.89      244.68     13.17 o 
   1  11   5       89.25       85.37      9.24 o 
   2  11   5       52.57       62.18     15.43 o 
   3  11   5       32.64       23.83      7.72 o 
   4  11   5      103.30      111.61     10.85 o 
   5  11   5      541.57      516.20     25.33 o 
  -4  12   5        2.05       16.83     11.94 o 
  -3  12   5       95.28      105.60     16.63 o 
  -2  12   5        1.25        2.04      7.28 o 
  -1  12   5       22.93       13.66      9.34 o 
   0  12   5        2.39        7.35      9.21 o 
   1  12   5       10.85       12.62      7.53 o 
   2  12   5       13.50       22.26      9.10 o 
   3  12   5        0.44        3.93      8.04 o 
 -12   0   6     1592.32     1563.24     52.40 o 
 -10   0   6     1985.04     1961.38     63.28 o 
  -8   0   6     2343.84     2119.20     89.12 o 
  -6   0   6     8861.09     8681.86     79.99 o 
  -4   0   6      716.38      710.57     13.50 o 
  -2   0   6    12738.90    12930.93     86.28 o 
   0   0   6    11349.78    11562.74     71.29 o 
   2   0   6     3142.66     3392.00     27.43 o 
   4   0   6      102.49       87.33      4.87 o 
   6   0   6       32.67       47.29      5.44 o 
   8   0   6       33.72       34.98      6.12 o 
  10   0   6       73.10       72.20      8.98 o 
  12   0   6      167.85      171.26     27.45 o 
 -13   1   6      805.64      709.73     26.55 o 
 -12   1   6       58.44       87.80     11.88 o 
 -11   1   6     1657.03     1694.06     35.55 o 
 -10   1   6        7.16       52.74     21.27 o 
  -9   1   6     2375.68     2320.94     32.70 o 
  -8   1   6        0.13        5.64      4.18 o 
  -7   1   6     4805.71     4730.33     45.34 o 
  -6   1   6     1237.75     1369.63     16.52 o 
  -5   1   6     6811.77     7117.61     55.01 o 
  -4   1   6      670.47      807.99     12.66 o 
  -3   1   6     3194.82     3089.34     21.91 o 
  -2   1   6     1243.89     1238.11     17.00 o 
  -1   1   6     5738.92     5873.69     27.68 o 
   0   1   6     4699.27     5024.27     28.84 o 
   1   1   6     1351.47     1287.80     20.15 o 
   2   1   6      221.20      210.96      6.77 o 
   3   1   6      637.59      648.16      6.49 o 
   4   1   6      219.67      264.29      5.81 o 
   5   1   6       19.03       28.73      3.97 o 
   6   1   6      847.55      843.34     11.30 o 
   7   1   6      228.50      224.88     13.10 o 
   8   1   6       13.99       17.33      4.56 o 
   9   1   6      120.00      112.17      6.14 o 
  10   1   6      244.94      211.82      9.06 o 
  11   1   6      345.95      331.69     14.79 o 
  12   1   6       45.16       32.58     14.77 o 
 -13   2   6       29.06       43.51     14.59 o 
 -12   2   6     1374.68     1304.66     37.54 o 
 -11   2   6      182.13      194.19     16.90 o 
 -10   2   6     2604.69     2533.68     37.16 o 
  -9   2   6       40.34       51.50     13.60 o 
  -8   2   6     1425.51     1474.54     21.16 o 
  -7   2   6     2835.85     2798.96     32.04 o 
  -6   2   6     5995.72     6141.25     94.94 o 
  -5   2   6       18.65       21.86      3.54 o 
  -4   2   6      998.40      905.37     24.09 o 
  -3   2   6     8190.14     8340.48     53.21 o 
  -2   2   6     6413.81     6132.76     35.20 o 
  -1   2   6     1805.09     1765.07     16.59 o 
   0   2   6      125.58       96.90      5.21 o 
   1   2   6     2824.83     2922.77     40.13 o 
   2   2   6     2648.86     2736.80     21.38 o 
   3   2   6     4700.77     4585.94     44.77 o 
   4   2   6        1.36        4.50      3.00 o 
   5   2   6     3169.97     3212.18     33.63 o 
   6   2   6      260.55      284.05      6.41 o 
   7   2   6      311.47      299.43      7.27 o 
   8   2   6       43.54       54.02      5.46 o 
   9   2   6      573.07      558.41     12.35 o 
  10   2   6      184.89      169.11      9.42 o 
  11   2   6      302.43      291.97     14.68 o 
  12   2   6      183.22      197.27     15.97 o 
 -12   3   6       64.68      119.05     15.03 o 
 -11   3   6     1349.24     1361.92     31.10 o 
 -10   3   6      147.80      134.14      8.78 o 
  -9   3   6     1562.89     1545.08     33.29 o 
  -8   3   6     2838.48     2899.94     42.09 o 
  -7   3   6     1738.06     1795.55     33.67 o 
  -6   3   6     1185.74     1114.70     15.40 o 
  -5   3   6     2006.18     1837.79     21.04 o 
  -4   3   6     1078.78     1022.04     11.98 o 
  -3   3   6     2652.35     2580.66     17.65 o 
  -2   3   6    12424.73    13289.95     72.35 o 
  -1   3   6     5649.86     6153.96     43.83 o 
   0   3   6     9200.52     9658.33     60.82 o 
   1   3   6      370.77      521.04     18.20 o 
   2   3   6     2282.83     2015.86     16.54 o 
   3   3   6     1499.79     1664.12     25.40 o 
   4   3   6     7271.39     7477.06     60.47 o 
   5   3   6      540.76      585.01      9.48 o 
   6   3   6     1530.92     1438.34     16.17 o 
   7   3   6      557.81      571.96     12.37 o 
   8   3   6      977.28      938.46     17.19 o 
   9   3   6       21.61       22.16      6.12 o 
  10   3   6      434.82      432.51     31.10 o 
  11   3   6       62.56       65.06     10.53 o 
 -12   4   6      163.22      152.32     16.55 o 
 -11   4   6        0.21        5.65      7.14 o 
 -10   4   6      207.42      219.01     10.07 o 
  -9   4   6      764.63      757.01     25.77 o 
  -8   4   6     2041.27     2132.10     32.62 o 
  -7   4   6     1512.19     1497.27     21.64 o 
  -6   4   6      972.99      946.70     25.76 o 
  -5   4   6     1859.93     1880.03     22.04 o 
  -4   4   6     2444.43     2458.92     23.81 o 
  -3   4   6     5061.13     4827.84     36.70 o 
  -1   4   6     3717.75     3699.52     23.44 o 
   0   4   6     3814.82     3881.24     69.35 o 
   1   4   6     9849.87     9975.67     61.23 o 
   2   4   6        5.11        5.86      2.73 o 
   3   4   6     2933.18     2728.05     33.93 o 
   4   4   6      653.10      638.21     15.30 o 
   5   4   6     6075.63     6014.03     58.05 o 
   6   4   6      231.33      249.33      8.63 o 
   7   4   6     2919.08     2921.24     40.03 o 
   8   4   6       19.94       18.96      6.08 o 
   9   4   6      878.45      891.46     21.97 o 
  10   4   6      136.42      143.87     11.27 o 
  11   4   6      210.88      229.23     18.14 o 
 -12   5   6       21.22       33.37     12.75 o 
 -11   5   6        0.80       -1.32      7.13 o 
 -10   5   6       72.52       93.06     15.91 o 
  -9   5   6      404.86      418.47     16.03 o 
  -8   5   6     1809.74     1825.19     27.15 o 
  -7   5   6      142.30      140.22      9.71 o 
  -6   5   6     1632.34     1657.93     24.05 o 
  -5   5   6      838.87      867.05     13.24 o 
  -4   5   6     7042.77     7213.10     51.11 o 
  -3   5   6      444.38      497.55     24.40 o 
  -2   5   6     6263.54     6135.93     42.57 o 
  -1   5   6       45.73       45.87      6.46 o 
   0   5   6     5569.27     5252.62     34.50 o 
   1   5   6      191.07      163.05      4.74 o 
   2   5   6    11489.36    12179.90     92.97 o 
   3   5   6      274.09      289.26     12.29 o 
   4   5   6     8306.93     8155.33     75.83 o 
   5   5   6       93.39       96.57      7.82 o 
   6   5   6     1737.53     1731.57     24.62 o 
   7   5   6       85.50       97.42      9.27 o 
   8   5   6     3052.67     3076.35     46.59 o 
   9   5   6        0.00       -6.05      7.73 o 
  10   5   6      714.53      679.54     22.18 o 
  11   5   6       21.56       28.45     11.65 o 
 -11   6   6      134.18      144.04     13.64 o 
 -10   6   6       10.96       21.55      8.15 o 
  -9   6   6      282.27      267.28     13.55 o 
  -8   6   6       72.46       74.39      6.66 o 
  -7   6   6      558.19      569.03     13.27 o 
  -6   6   6      235.84      234.93      8.19 o 
  -5   6   6     4669.23     4801.36     49.61 o 
  -4   6   6      178.75      153.07      9.56 o 
  -3   6   6     9922.96     9982.13     75.58 o 
  -2   6   6        7.75        5.71      7.19 o 
  -1   6   6     5405.39     5622.59     42.66 o 
   0   6   6      147.06      106.09      6.99 o 
   1   6   6     6601.22     6313.92     53.65 o 
   2   6   6      246.07      253.24      7.50 o 
   3   6   6    10135.37    10294.66     93.52 o 
   4   6   6      494.22      465.71     11.93 o 
   5   6   6     1144.73     1126.05     18.68 o 
   6   6   6       65.66       78.66     11.42 o 
   7   6   6     4345.40     4394.77     58.29 o 
   8   6   6        0.45       -2.37      6.59 o 
   9   6   6     1537.02     1450.38     36.11 o 
  10   6   6        1.72        9.73     10.50 o 
 -11   7   6       23.61       16.50      9.12 o 
 -10   7   6      196.76      194.80     14.08 o 
  -9   7   6       49.61       50.82      9.70 o 
  -8   7   6       58.80       68.56      9.62 o 
  -7   7   6      706.93      728.65     37.70 o 
  -6   7   6     1018.04     1057.69     25.12 o 
  -5   7   6      392.34      376.28     12.10 o 
  -4   7   6     2869.90     2823.23     28.18 o 
  -3   7   6       10.40        0.51      3.68 o 
  -2   7   6     7808.46     7971.84     65.83 o 
  -1   7   6       37.43       38.28      6.88 o 
   0   7   6     2861.87     2881.51     29.25 o 
   1   7   6       16.80       11.72      3.90 o 
   2   7   6     8918.22     8973.19     85.20 o 
   3   7   6       31.76       35.78      6.12 o 
   4   7   6      811.37      804.26     15.04 o 
   5   7   6       28.43       48.70      8.97 o 
   6   7   6     5074.27     4945.23     64.01 o 
   7   7   6       52.12       70.85     14.80 o 
   8   7   6     1564.07     1528.65     36.51 o 
   9   7   6       64.61       74.67     14.57 o 
  10   7   6      551.63      533.78     27.93 o 
 -10   8   6      140.09      126.95     15.04 o 
  -9   8   6      223.14      218.38     17.16 o 
  -8   8   6      521.88      540.71     20.52 o 
  -7   8   6     1000.27     1034.39     25.87 o 
  -6   8   6      964.87     1039.55     37.54 o 
  -5   8   6      832.19      791.18     15.30 o 
  -4   8   6      599.48      594.11     10.34 o 
  -3   8   6     2012.81     2002.75     23.27 o 
  -2   8   6      748.28      727.15     13.32 o 
  -1   8   6     4043.13     4107.72     63.27 o 
   0   8   6        5.25        5.70      6.69 o 
   1   8   6     2996.29     3157.59     36.03 o 
   2   8   6      147.93      120.04     11.73 o 
   3   8   6     4687.13     4621.14     54.55 o 
   4   8   6      295.87      262.92     10.97 o 
   5   8   6     1174.55     1194.39     27.90 o 
   6   8   6       21.28       34.12      8.57 o 
   7   8   6     1498.07     1500.66     43.61 o 
   8   8   6      139.59      156.54     17.26 o 
   9   8   6      362.02      382.72     23.73 o 
  -9   9   6      583.86      594.26     22.77 o 
  -8   9   6      718.90      700.50     36.97 o 
  -7   9   6     1100.40     1075.70     30.55 o 
  -6   9   6      394.86      388.93     27.21 o 
  -5   9   6      657.16      630.50     18.62 o 
  -4   9   6      710.70      701.36     14.00 o 
  -3   9   6      943.71      999.68     15.71 o 
  -2   9   6     1199.37     1177.42     17.91 o 
  -1   9   6      428.81      443.98     13.27 o 
   0   9   6     2097.39     2080.43     27.82 o 
   1   9   6       39.66       58.08     12.90 o 
   2   9   6     1647.59     1629.02     24.46 o 
   3   9   6      195.71      173.33     11.42 o 
   4   9   6     2333.43     2292.25     43.95 o 
   5   9   6      231.10      183.90     17.62 o 
   6   9   6      740.65      756.00     22.35 o 
   7   9   6       51.08       42.08     11.62 o 
   8   9   6      405.37      401.78     25.91 o 
  -8  10   6      731.67      729.57     26.18 o 
  -7  10   6      236.96      217.12     15.53 o 
  -6  10   6      641.51      626.32     23.85 o 
  -5  10   6      297.40      303.27     13.27 o 
  -4  10   6     1046.09     1037.85     25.25 o 
  -3  10   6       73.05       77.58      5.99 o 
  -2  10   6      833.46      826.65     14.73 o 
  -1  10   6      353.30      328.89     19.31 o 
   0  10   6      729.88      730.65     16.94 o 
   1  10   6     1124.52     1109.99     27.01 o 
   2  10   6        1.42        2.02      6.06 o 
   3  10   6      284.14      249.72     13.73 o 
   4  10   6       11.02        7.60      8.23 o 
   5  10   6     1041.29     1029.11     28.62 o 
   6  10   6      171.80      133.23     15.38 o 
   7  10   6       95.76       66.39     17.68 o 
  -6  11   6      240.52      225.24     22.99 o 
  -5  11   6      526.58      497.53     18.63 o 
  -4  11   6       44.04       66.67     13.87 o 
  -3  11   6      584.53      585.09     15.31 o 
  -2  11   6      126.11       96.87     11.76 o 
  -1  11   6      809.30      807.24     21.18 o 
   0  11   6      139.02      138.65     11.25 o 
   1  11   6      356.29      366.43     16.69 o 
   2  11   6       29.36       29.59      7.96 o 
   3  11   6       25.26       24.80      8.18 o 
   4  11   6      291.43      296.73     15.61 o 
   5  11   6       25.37       27.00     11.67 o 
  -4  12   6      385.77      358.93     25.98 o 
  -3  12   6       77.60       80.20     14.56 o 
  -2  12   6      433.56      424.49     26.97 o 
  -1  12   6        4.96       14.84     10.21 o 
   0  12   6      136.82      183.72     15.58 o 
   1  12   6        3.38       15.79      9.12 o 
   2  12   6      223.53      218.57     14.25 o 
   3  12   6       31.83       14.56      9.51 o 
 -13   0   7      663.76      657.36     36.61 o 
 -11   0   7     2315.27     2490.05     71.76 o 
  -9   0   7     1804.81     1911.58     47.13 o 
  -7   0   7     9993.45     9903.01    292.96 o 
  -5   0   7    10347.86    10546.32     91.94 o 
  -3   0   7     7382.98     7096.67     68.07 o 
  -1   0   7    22662.24    23005.88    152.22 o 
   1   0   7     4104.53     3829.33     29.99 o 
   3   0   7      116.23       59.18     14.11 o 
   5   0   7        8.57        5.49      3.49 o 
   7   0   7      109.43      126.66      7.75 o 
   9   0   7      114.23      113.97     10.12 o 
  11   0   7        2.42      -10.83     10.83 o 
 -13   1   7       36.56       37.37     10.03 o 
 -12   1   7     1334.71     1352.95     42.02 o 
 -11   1   7       57.72       74.43     10.83 o 
 -10   1   7     3800.82     3806.73     60.91 o 
  -9   1   7      630.44      538.78     12.55 o 
  -8   1   7     2454.59     2443.79     29.53 o 
  -7   1   7      762.60      760.25     13.45 o 
  -6   1   7     9443.89     9628.23     81.05 o 
  -5   1   7        0.26        5.85      1.73 o 
  -4   1   7    14002.44    14222.84     87.71 o 
  -3   1   7      394.84      486.38      5.89 o 
  -2   1   7    10843.34    11184.05     57.81 o 
  -1   1   7      543.87      606.25     12.92 o 
   0   1   7     2114.04     2072.71     14.87 o 
   1   1   7     7240.45     7132.94     40.01 o 
   2   1   7     4740.02     4692.79     28.53 o 
   3   1   7      249.43      217.91      5.58 o 
   4   1   7      639.22      643.94      7.62 o 
   5   1   7      873.64      827.05     21.22 o 
   6   1   7      403.57      416.74      7.58 o 
   7   1   7        7.29       16.95      6.14 o 
   8   1   7       68.59       71.81      5.53 o 
   9   1   7       33.60       27.08      4.80 o 
  10   1   7       17.84       26.29      5.64 o 
  11   1   7      147.55      134.84     12.13 o 
 -13   2   7      843.16      877.04     34.82 o 
 -12   2   7       42.90       63.55     10.98 o 
 -11   2   7     2928.03     2794.67     52.87 o 
 -10   2   7       47.53      104.43     26.10 o 
  -9   2   7     2355.87     2369.56     32.40 o 
  -8   2   7      370.07      320.42     11.05 o 
  -7   2   7     4471.08     4536.90     65.33 o 
  -6   2   7      135.27      172.36      6.43 o 
  -5   2   7     7401.68     7565.04     61.90 o 
  -4   2   7      547.89      487.26      8.57 o 
  -3   2   7    12660.94    12961.05     69.87 o 
  -2   2   7    10111.35    11108.78     59.19 o 
  -1   2   7     3883.03     3647.30     38.15 o 
   0   2   7     1700.61     1735.13     27.44 o 
   1   2   7    13103.50    13838.84     84.93 o 
   2   2   7     2963.50     2911.17     23.38 o 
   3   2   7      321.55      241.19      8.59 o 
   4   2   7     2256.76     2391.23     20.33 o 
   5   2   7     1024.23     1020.57     20.21 o 
   6   2   7      135.88      124.14      4.59 o 
   7   2   7      163.70      177.89      6.27 o 
   8   2   7     1010.46     1022.90     15.93 o 
   9   2   7       19.47       27.90      6.76 o 
  10   2   7      263.96      255.40     11.27 o 
  11   2   7       64.98       70.42     17.10 o 
 -12   3   7      752.37      726.20     41.65 o 
 -11   3   7        3.61       -8.71      9.72 o 
 -10   3   7      529.91      530.62     15.30 o 
  -9   3   7       81.82       99.82      7.81 o 
  -8   3   7     5608.94     5811.05     65.95 o 
  -7   3   7      555.24      535.66     13.56 o 
  -6   3   7     2415.86     2327.09     27.14 o 
  -5   3   7       66.07       61.05      4.52 o 
  -4   3   7      382.88      300.03      6.14 o 
  -3   3   7     2239.03     2135.74     15.09 o 
  -2   3   7     5024.40     5237.55     56.15 o 
  -1   3   7     7895.80     8026.40     51.23 o 
   0   3   7     2884.06     2925.29     36.91 o 
   1   3   7    10144.55     9702.40     67.78 o 
   2   3   7      873.69      804.23      7.33 o 
   3   3   7     6059.84     6182.45     65.65 o 
   4   3   7     3185.87     3084.02     44.31 o 
   5   3   7     1865.44     1798.12     16.36 o 
   6   3   7       71.72       80.65      5.80 o 
   7   3   7      725.73      711.92     16.53 o 
   8   3   7       97.70      106.64      9.54 o 
   9   3   7     1072.27     1090.42     22.23 o 
  10   3   7       75.82      100.22     12.80 o 
  11   3   7      257.45      272.16     14.95 o 
 -12   4   7       12.03        8.31     15.99 o 
 -11   4   7      182.54      150.17      9.95 o 
 -10   4   7       37.73       46.28      7.27 o 
  -9   4   7      722.63      740.73     16.50 o 
  -8   4   7      285.96      281.36     10.67 o 
  -7   4   7     2785.98     2901.48     41.57 o 
  -6   4   7     1249.03     1273.63     17.68 o 
  -5   4   7      629.92      603.33     10.36 o 
  -4   4   7     4828.57     4805.31     31.96 o 
  -3   4   7      965.16      795.95     16.30 o 
  -2   4   7     1052.75      882.59      8.74 o 
  -1   4   7      605.59      542.66      6.60 o 
   0   4   7     4590.94     4774.48     32.94 o 
   1   4   7     1301.17     1153.91     16.03 o 
   2   4   7     2457.85     2190.18     22.49 o 
   3   4   7     2720.38     2846.54     63.20 o 
   4   4   7     6311.35     6262.25     55.79 o 
   5   4   7      819.51      792.69     28.41 o 
   6   4   7     1999.02     1997.72     27.86 o 
   7   4   7       70.14       87.08      7.35 o 
   8   4   7     2239.33     2218.66     33.11 o 
   9   4   7        0.03        0.89      5.36 o 
  10   4   7      605.06      643.15     22.83 o 
  11   4   7       22.18        8.07      8.29 o 
 -12   5   7       64.18       69.24     13.45 o 
 -11   5   7       43.23       31.69      9.56 o 
 -10   5   7       34.17       42.81      8.56 o 
  -9   5   7       63.30       68.07      7.73 o 
  -8   5   7      495.22      487.23     13.36 o 
  -7   5   7      725.28      739.06     14.26 o 
  -6   5   7      249.35      251.28     10.93 o 
  -5   5   7     1201.62     1269.35     17.25 o 
  -4   5   7      941.43      941.97     11.68 o 
  -3   5   7     5470.54     5525.39     40.60 o 
  -2   5   7     1708.81     1688.48     21.55 o 
  -1   5   7     2564.46     2363.46     18.46 o 
   0   5   7     1367.85     1282.86     13.92 o 
   1   5   7     2799.77     2712.35     22.41 o 
   2   5   7      121.81      151.96     12.59 o 
   3   5   7     8189.30     8096.03     96.54 o 
   4   5   7     1009.18      976.17     19.56 o 
   5   5   7     2456.51     2488.26     30.09 o 
   6   5   7        4.08        3.40      4.38 o 
   7   5   7     4333.92     4252.64     53.26 o 
   8   5   7       62.65       78.88     13.94 o 
   9   5   7     1480.83     1463.17     33.75 o 
  10   5   7        8.86        9.29     15.45 o 
 -11   6   7      134.42      138.52     12.43 o 
 -10   6   7        1.00        0.29      6.20 o 
  -9   6   7        4.01        7.87      6.61 o 
  -8   6   7        4.63        0.10      4.59 o 
  -7   6   7      323.64      335.48     14.43 o 
  -6   6   7      666.67      668.48     13.63 o 
  -5   6   7      299.74      260.48      8.64 o 
  -4   6   7     1862.43     1819.51     17.84 o 
  -3   6   7      112.09       96.75      7.46 o 
  -2   6   7     5434.72     5558.17     43.45 o 
  -1   6   7      397.03      428.99      7.07 o 
   0   6   7      769.78      666.56      7.93 o 
   1   6   7      454.68      425.20      7.07 o 
   2   6   7     7908.23     7889.00     68.16 o 
   3   6   7      430.13      448.04     20.13 o 
   4   6   7     3072.82     2994.95     35.24 o 
   5   6   7       37.81       62.06      6.20 o 
   6   6   7     4469.80     4526.60     57.72 o 
   7   6   7      101.22      117.78      9.78 o 
   8   6   7     2227.42     2106.56     35.52 o 
   9   6   7        9.05        1.41      9.32 o 
  10   6   7      859.26      812.01     32.57 o 
 -11   7   7        0.49        6.77      8.16 o 
 -10   7   7       56.52       70.30     10.88 o 
  -9   7   7       79.64       80.05     10.68 o 
  -8   7   7      323.25      312.23     13.67 o 
  -7   7   7      140.73      150.04      8.20 o 
  -6   7   7     1142.41     1095.10     18.57 o 
  -5   7   7      368.02      370.20     11.86 o 
  -4   7   7        3.11        0.76      3.09 o 
  -3   7   7     1518.59     1482.62     17.06 o 
  -2   7   7       76.54       85.29      7.42 o 
  -1   7   7     3848.65     3942.75     34.53 o 
   0   7   7        0.61       -2.47      2.76 o 
   1   7   7     2482.22     2571.44     35.27 o 
   2   7   7       74.19       79.38      5.45 o 
   3   7   7     2458.08     2474.08     31.33 o 
   4   7   7      665.37      610.35     13.20 o 
   5   7   7     2695.41     2685.32     36.15 o 
   6   7   7       82.71       97.02      8.22 o 
   7   7   7     2252.71     2236.56     43.91 o 
   8   7   7        4.37       11.49     10.32 o 
   9   7   7      929.41      935.84     37.70 o 
 -10   8   7      110.08      102.78     13.42 o 
  -9   8   7      553.72      548.89     34.03 o 
  -8   8   7       61.13       71.65     10.24 o 
  -7   8   7      261.23      275.73     21.87 o 
  -6   8   7      189.91      181.70      9.38 o 
  -5   8   7      827.91      856.58     16.25 o 
  -4   8   7      132.25      137.45      8.85 o 
  -3   8   7      109.26      109.35      5.50 o 
  -2   8   7     1832.87     1823.92     21.57 o 
  -1   8   7     3374.61     3438.40     33.81 o 
   0   8   7     2379.74     2374.97     39.13 o 
   1   8   7      825.27      816.03     14.83 o 
   2   8   7     4267.67     4241.48     48.06 o 
   3   8   7      771.28      716.11     29.22 o 
   4   8   7     1665.28     1503.02     30.08 o 
   5   8   7       63.39       47.11      7.39 o 
   6   8   7     1316.92     1322.27     31.03 o 
   7   8   7       12.04       18.56      7.88 o 
   8   8   7      989.76     1071.56     37.00 o 
   9   8   7       18.91       24.97     12.31 o 
  -9   9   7       27.67       22.84     10.85 o 
  -8   9   7      664.00      668.36     23.74 o 
  -7   9   7      111.67      133.45     11.27 o 
  -6   9   7      937.95      956.30     23.68 o 
  -5   9   7      282.52      271.14     12.04 o 
  -4   9   7     1401.43     1418.24     19.73 o 
  -3   9   7      396.54      372.92      9.37 o 
  -2   9   7     1506.35     1450.93     19.74 o 
  -1   9   7     1098.98     1081.27     18.09 o 
   0   9   7     1382.23     1408.00     22.42 o 
   1   9   7      548.27      526.89     21.09 o 
   2   9   7       59.06       63.76      8.43 o 
   3   9   7     2045.59     1961.29     37.81 o 
   4   9   7      459.02      444.33     18.99 o 
   5   9   7     1035.96      986.62     37.86 o 
   6   9   7       17.07       13.00      8.53 o 
   7   9   7      410.90      401.66     23.99 o 
   8   9   7        2.36       -6.97     10.84 o 
  -8  10   7       55.81       35.83     10.16 o 
  -7  10   7     1043.13     1044.70     31.52 o 
  -6  10   7      185.22      169.29     14.92 o 
  -5  10   7     1294.85     1301.80     35.82 o 
  -4  10   7      199.12      174.35     11.08 o 
  -3  10   7     1104.12     1083.96     22.42 o 
  -2  10   7      109.42       97.70      7.13 o 
  -1  10   7     1505.45     1571.80     30.49 o 
   0  10   7      494.04      449.63     20.87 o 
   1  10   7      917.07      887.71     22.84 o 
   2  10   7      382.22      383.93     15.67 o 
   3  10   7      472.13      471.18     17.99 o 
   4  10   7      435.20      401.85     17.35 o 
   5  10   7        1.97       -8.80      8.98 o 
   6  10   7      133.49      156.20     15.66 o 
  -6  11   7     1305.91     1325.48     53.15 o 
  -5  11   7       22.06       20.74      9.85 o 
  -4  11   7      940.21      936.97     30.07 o 
  -3  11   7      116.72      124.78     22.92 o 
  -2  11   7     1145.00     1172.92     33.62 o 
  -1  11   7      176.18      146.10     11.89 o 
   0  11   7     1123.74     1153.37     28.81 o 
   1  11   7       99.24       95.45     10.83 o 
   2  11   7      462.07      513.73     20.42 o 
   3  11   7        5.39        2.31      6.95 o 
   4  11   7       56.45       47.32      9.39 o 
   5  11   7       63.76       36.28     11.42 o 
  -4  12   7       25.19       19.98     14.27 o 
  -3  12   7      964.21      958.18     45.87 o 
  -2  12   7        1.19      -13.49     13.49 o 
  -1  12   7      720.70      757.70     31.22 o 
   0  12   7        0.03       -1.18      8.78 o 
   1  12   7      410.88      416.23     19.66 o 
   2  12   7       35.65       31.21      9.69 o 
 -12   0   8     1561.46     1490.58     49.50 o 
 -10   0   8     3209.03     3189.18     86.93 o 
  -8   0   8     1247.52     1366.50     34.35 o 
  -6   0   8    21676.90    22978.88    538.04 o 
  -4   0   8    12130.34    12361.70    170.66 o 
  -2   0   8    28304.65    28178.50    206.98 o 
   0   0   8    15240.17    15775.44    112.63 o 
   2   0   8     4304.69     4286.20     37.87 o 
   4   0   8     1991.75     1834.55     23.52 o 
   6   0   8     1818.85     1769.08     26.71 o 
   8   0   8       21.11       47.73     15.51 o 
  10   0   8      155.56      177.72     12.63 o 
 -13   1   8      475.34      448.07     21.96 o 
 -12   1   8        0.18       12.45     11.25 o 
 -11   1   8     2103.95     2163.64     43.60 o 
 -10   1   8       25.94       28.07      8.12 o 
  -9   1   8     1621.53     1685.50     31.40 o 
  -8   1   8       20.98       29.85      6.09 o 
  -7   1   8    13179.99    13489.00    122.25 o 
  -6   1   8      302.74      334.69     14.08 o 
  -5   1   8    11834.37    11801.75     72.98 o 
  -4   1   8        0.73        5.92      1.70 o 
  -3   1   8    13108.53    13407.07     75.56 o 
  -2   1   8     3011.86     3085.44     39.64 o 
  -1   1   8    22508.26    22551.18    112.45 o 
   0   1   8     3743.46     4078.33     48.78 o 
   1   1   8     5202.75     5220.69     42.59 o 
   2   1   8        1.61        1.70      1.70 o 
   3   1   8     1223.15     1126.57      9.85 o 
   4   1   8     2285.65     2447.12     25.06 o 
   5   1   8     3149.14     3233.09     27.92 o 
   6   1   8       63.37       73.75      7.00 o 
   7   1   8      328.06      342.46      7.95 o 
   8   1   8      238.04      219.49      7.53 o 
   9   1   8      123.67      125.13     10.78 o 
  10   1   8       47.95       54.21      7.39 o 
  11   1   8      140.86      141.42     11.54 o 
 -13   2   8       49.88       57.40     13.65 o 
 -12   2   8     1154.44     1169.67     33.48 o 
 -11   2   8       82.26       97.93     17.08 o 
 -10   2   8     2337.06     2326.56     44.81 o 
  -9   2   8      386.60      407.93     12.25 o 
  -8   2   8     3717.18     3749.19     44.29 o 
  -7   2   8      227.46      199.49     10.45 o 
  -6   2   8     6388.48     6459.02     62.96 o 
  -5   2   8        0.49        6.29      3.78 o 
  -4   2   8     6093.80     6066.33     35.17 o 
  -3   2   8     1920.79     1957.73     18.60 o 
  -2   2   8     9656.77     9877.60     55.49 o 
  -1   2   8     4499.82     4935.43     35.94 o 
   0   2   8    18230.77    19732.43    127.21 o 
   1   2   8      626.90      702.52     25.80 o 
   2   2   8     3890.24     3453.43     35.11 o 
   3   2   8     3274.18     3120.77     21.65 o 
   4   2   8     2973.54     2931.31     22.83 o 
   5   2   8      548.83      498.07      7.76 o 
   6   2   8      328.71      315.87      8.03 o 
   7   2   8      138.97      144.34      5.89 o 
   8   2   8      947.02      974.45     15.67 o 
   9   2   8      177.25      212.02     10.86 o 
  10   2   8       35.24       41.48      7.32 o 
  11   2   8      192.52      201.46     13.42 o 
 -12   3   8      113.91      123.98     25.38 o 
 -11   3   8      973.38      965.60     26.27 o 
 -10   3   8      698.15      679.56     17.93 o 
  -9   3   8     2785.97     2783.60     39.27 o 
  -8   3   8      572.77      569.10     19.73 o 
  -7   3   8     2447.82     2445.92     30.17 o 
  -6   3   8      630.58      661.40     14.21 o 
  -5   3   8     2924.68     2908.23     29.37 o 
  -4   3   8       14.16       11.66      1.99 o 
  -3   3   8     3199.35     2928.75     20.19 o 
  -2   3   8      739.60      748.98     12.65 o 
  -1   3   8    10253.52    10531.58     73.67 o 
   0   3   8     2563.38     2654.49     25.49 o 
   1   3   8      685.82      607.55     13.02 o 
   2   3   8     5703.54     5769.25     52.07 o 
   3   3   8     7845.58     8125.52     74.27 o 
   4   3   8     2949.11     2790.76     53.81 o 
   5   3   8     1656.81     1617.09     19.17 o 
   6   3   8      549.89      580.60     11.79 o 
   7   3   8      436.57      444.12     11.64 o 
   8   3   8      659.69      655.33     14.98 o 
   9   3   8      175.42      184.16     10.29 o 
  10   3   8      619.28      626.01     19.86 o 
  11   3   8       29.71       34.56     15.16 o 
 -12   4   8      118.59      134.63     17.30 o 
 -11   4   8      304.56      258.73     13.94 o 
 -10   4   8      576.61      608.71     16.32 o 
  -9   4   8      273.38      270.70     10.94 o 
  -8   4   8     1095.82     1095.00     19.43 o 
  -7   4   8      256.33      256.52     16.01 o 
  -6   4   8     2637.73     2561.67     29.72 o 
  -5   4   8       54.49       52.58      4.76 o 
  -4   4   8     1456.68     1451.51     12.56 o 
  -3   4   8     2554.83     2659.95     20.19 o 
  -2   4   8     1396.95     1307.99     11.08 o 
  -1   4   8     2660.58     2744.33     24.19 o 
   0   4   8      179.95      158.85      9.87 o 
   1   4   8     4537.06     4244.84     32.71 o 
   2   4   8     5115.11     5242.27     53.03 o 
   3   4   8     2211.02     2111.12     20.20 o 
   4   4   8     2912.60     2791.75     33.03 o 
   5   4   8     2305.50     2192.88     25.85 o 
   6   4   8      171.46      163.47      7.73 o 
   7   4   8     2262.35     2367.81     48.62 o 
   8   4   8      272.11      243.27     10.95 o 
   9   4   8     1217.70     1233.62     32.83 o 
  10   4   8       36.71       47.13      8.97 o 
  11   4   8      409.24      403.92     23.02 o 
 -12   5   8      176.61      186.29     17.01 o 
 -11   5   8       34.36       31.46      9.54 o 
 -10   5   8      380.20      356.13     16.15 o 
  -9   5   8      401.48      388.63     12.82 o 
  -8   5   8      142.14      149.06      8.89 o 
  -7   5   8      128.43      124.71     15.93 o 
  -6   5   8      245.26      231.60      8.12 o 
  -5   5   8      613.01      622.08     11.41 o 
  -4   5   8      290.95      283.12      5.38 o 
  -3   5   8      312.31      277.31      7.54 o 
  -2   5   8     1496.24     1458.86     13.45 o 
  -1   5   8      199.97      194.06      5.14 o 
   0   5   8      434.00      402.61      8.98 o 
   1   5   8     1324.99     1321.87     15.78 o 
   2   5   8     2480.95     2539.39     31.58 o 
   3   5   8     3024.30     2977.23     37.35 o 
   4   5   8     3016.70     2982.37     31.69 o 
   5   5   8        7.61       10.71      4.12 o 
   6   5   8     2530.95     2422.27     32.94 o 
   7   5   8      336.51      316.54     21.85 o 
   8   5   8     2077.95     2061.41     36.55 o 
   9   5   8       66.95       98.10     10.51 o 
  10   5   8      599.54      535.96     29.68 o 
 -11   6   8      124.92      142.96     16.02 o 
 -10   6   8        8.34        1.96      8.18 o 
  -9   6   8       22.48       21.73      6.29 o 
  -8   6   8       44.22       38.26      6.32 o 
  -7   6   8       42.78       55.70      8.28 o 
  -6   6   8       29.60       39.12      5.18 o 
  -5   6   8        7.13        7.08      5.73 o 
  -4   6   8        0.70        4.82      2.91 o 
  -3   6   8      883.02      825.80     10.34 o 
  -2   6   8      222.49      206.26      5.86 o 
  -1   6   8      352.25      327.61      6.11 o 
   0   6   8      106.12      129.47      4.63 o 
   1   6   8      120.70       96.30      3.79 o 
   2   6   8       80.32       91.95      8.93 o 
   3   6   8     3963.85     3996.57     43.82 o 
   4   6   8        0.14        4.97      3.96 o 
   5   6   8     1718.86     1751.84     25.73 o 
   6   6   8       12.17       39.57     19.85 o 
   7   6   8     2295.93     2194.67     46.40 o 
   8   6   8       49.10       50.33     10.71 o 
   9   6   8     1635.80     1653.55     47.99 o 
  10   6   8        0.39       -0.56      9.91 o 
 -11   7   8       16.28       21.94     10.99 o 
 -10   7   8       11.74       14.07      8.17 o 
  -9   7   8      154.88      157.14     12.60 o 
  -8   7   8       12.83       13.34      7.27 o 
  -7   7   8       53.50       74.36     10.07 o 
  -6   7   8      215.99      238.41      9.75 o 
  -5   7   8      618.91      564.69     11.90 o 
  -4   7   8        1.83        4.74      3.15 o 
  -3   7   8      309.63      318.36      7.69 o 
  -2   7   8      681.70      701.09     10.69 o 
  -1   7   8       97.78      103.83      5.36 o 
   0   7   8     1473.30     1385.18     21.73 o 
   1   7   8      104.09       99.01     10.86 o 
   2   7   8     2069.38     2064.00     32.70 o 
   3   7   8      527.17      518.03     15.24 o 
   4   7   8     1479.41     1492.54     27.84 o 
   5   7   8       65.13       77.78     13.87 o 
   6   7   8     2174.59     2135.96     40.92 o 
   7   7   8        0.06        5.13      7.08 o 
   8   7   8     1264.88     1294.13     39.61 o 
   9   7   8        6.12        5.20      9.84 o 
 -10   8   8      305.83      292.38     17.94 o 
  -9   8   8        7.59       17.48      9.36 o 
  -8   8   8      619.20      620.38     20.21 o 
  -7   8   8        3.69        3.86      6.80 o 
  -6   8   8      341.08      335.53     11.06 o 
  -5   8   8        2.57        1.15      4.87 o 
  -4   8   8      304.26      312.24      7.69 o 
  -3   8   8       97.63       87.69      7.86 o 
  -2   8   8     1689.62     1651.12     27.33 o 
  -1   8   8       15.26        7.70      5.48 o 
   0   8   8      629.83      634.13     12.74 o 
   1   8   8     1724.97     1772.78     32.55 o 
   2   8   8      653.75      658.05     32.51 o 
   3   8   8     1879.30     1845.89     36.36 o 
   4   8   8      480.24      421.80     15.83 o 
   5   8   8      865.36      834.42     23.37 o 
   6   8   8        7.18       17.52      8.31 o 
   7   8   8     1057.41      999.36     32.37 o 
   8   8   8        0.96        8.87     11.92 o 
  -9   9   8      599.60      551.75     25.54 o 
  -8   9   8        3.48       -2.71      7.61 o 
  -7   9   8      537.85      566.71     18.88 o 
  -6   9   8       14.20        5.06      7.43 o 
  -5   9   8      930.62      929.12     18.81 o 
  -4   9   8       24.82       20.02      4.98 o 
  -3   9   8     1174.86     1155.98     17.06 o 
  -2   9   8      598.49      597.98     11.53 o 
  -1   9   8     1462.57     1439.43     22.14 o 
   0   9   8      259.40      245.94     15.60 o 
   1   9   8     1598.31     1657.94     31.84 o 
   2   9   8      526.71      483.09     16.49 o 
   3   9   8     1444.26     1416.73     31.18 o 
   4   9   8      297.40      272.87     15.34 o 
   5   9   8      136.21      119.48     11.10 o 
   6   9   8      370.78      341.04     16.32 o 
   7   9   8       47.39       58.78     12.98 o 
  -8  10   8      760.38      769.64     26.37 o 
  -7  10   8        2.98       -2.42     10.69 o 
  -6  10   8     1022.87     1047.72     28.28 o 
  -5  10   8       40.64       28.25      8.64 o 
  -4  10   8     1810.25     1756.75     33.74 o 
  -3  10   8       99.37       78.67      7.95 o 
  -2  10   8     1795.96     1779.08     28.00 o 
  -1  10   8      339.45      323.56     14.05 o 
   0  10   8     1403.40     1393.40     31.14 o 
   1  10   8      362.91      328.62     19.11 o 
   2  10   8      760.76      773.93     23.44 o 
   3  10   8      130.01      107.73     11.67 o 
   4  10   8      607.71      558.92     23.44 o 
   5  10   8      182.55      206.15     14.81 o 
   6  10   8      120.75      136.00     15.74 o 
  -6  11   8        2.61       -5.75     11.40 o 
  -5  11   8     2058.99     1949.97    120.74 o 
  -4  11   8       78.93       64.75     12.04 o 
  -3  11   8     1089.89     1019.13     41.23 o 
  -2  11   8        8.22       -3.43     13.74 o 
  -1  11   8     2256.84     2333.62     45.46 o 
   0  11   8      158.16      145.90     13.01 o 
   1  11   8      894.47      890.36     30.63 o 
   2  11   8        0.03       -0.65      6.86 o 
   3  11   8      476.46      496.67     20.37 o 
   4  11   8        7.23       -3.76      7.73 o 
   5  11   8      416.68      413.17     23.83 o 
  -3  12   8       16.06       10.59     17.70 o 
  -2  12   8      986.58      993.28     43.78 o 
  -1  12   8        1.03      -11.14     11.14 o 
   0  12   8     1567.88     1581.70     40.74 o 
   1  12   8        4.62        7.52      8.21 o 
   2  12   8      259.92      260.62     15.88 o 
 -13   0   9      376.37      434.51     28.46 o 
 -11   0   9     2567.38     2445.64     66.78 o 
  -9   0   9      843.45      891.00     28.82 o 
  -7   0   9    14153.25    14659.22    232.48 o 
  -5   0   9    13713.70    14276.76    131.40 o 
  -3   0   9    14830.40    14303.54    117.52 o 
  -1   0   9    25674.58    25966.80    195.31 o 
   1   0   9    14308.78    14140.54    111.74 o 
   3   0   9     5439.37     5145.78     51.47 o 
   5   0   9     5031.21     5167.92     90.87 o 
   7   0   9     1859.18     1969.91     34.34 o 
   9   0   9      672.24      684.50     22.67 o 
  11   0   9      162.17      209.75     17.88 o 
 -13   1   9        1.66        5.79      8.60 o 
 -12   1   9      899.41      853.85     25.95 o 
 -11   1   9      158.13      170.46     12.69 o 
 -10   1   9     1071.45     1164.55     28.46 o 
  -9   1   9      495.33      540.87     17.33 o 
  -8   1   9     3147.97     3164.68     53.30 o 
  -7   1   9       33.34       48.77      5.60 o 
  -6   1   9    11410.02    11783.79    102.43 o 
  -5   1   9       80.53       81.51      5.60 o 
  -4   1   9    16154.53    16983.35    103.58 o 
  -3   1   9       46.37       67.37      5.33 o 
  -2   1   9    14856.33    15508.31     87.65 o 
  -1   1   9      153.92      173.06     11.13 o 
   0   1   9    21430.61    21854.01    112.18 o 
   1   1   9     2145.81     2053.41     33.19 o 
   2   1   9     3308.79     2924.81     25.14 o 
   3   1   9      180.49      236.59      5.13 o 
   4   1   9     5662.12     5778.86     43.16 o 
   5   1   9      554.95      559.32     19.95 o 
   6   1   9     3076.60     3153.63     31.35 o 
   7   1   9        6.57       16.41      4.03 o 
   8   1   9      545.43      575.54     12.13 o 
   9   1   9      474.97      454.14     12.76 o 
  10   1   9      353.65      379.73     13.25 o 
  11   1   9        5.54       -4.69      8.52 o 
 -12   2   9        0.56       14.26      8.95 o 
 -11   2   9     1130.63     1211.29     30.30 o 
 -10   2   9     1567.86     1568.70     33.40 o 
  -9   2   9     3134.40     3047.33     41.41 o 
  -8   2   9        4.53       14.55      5.53 o 
  -7   2   9     1878.50     1939.38     25.02 o 
  -6   2   9     2190.87     2185.43     25.16 o 
  -5   2   9     8976.50     8992.99     76.91 o 
  -4   2   9      112.91      135.21      5.69 o 
  -3   2   9     8012.21     8006.21     50.38 o 
  -2   2   9     1686.97     1894.89     23.95 o 
  -1   2   9    10468.71    10286.64     54.41 o 
   0   2   9     1958.89     2046.84     43.93 o 
   1   2   9     8278.12     8151.02     58.56 o 
   2   2   9      220.98      203.69      5.48 o 
   3   2   9     6814.90     7040.94     59.34 o 
   4   2   9      541.29      598.32      8.11 o 
   5   2   9     2794.54     2701.94     24.53 o 
   6   2   9      508.33      480.23      9.91 o 
   7   2   9      244.74      225.98      7.02 o 
   8   2   9      247.32      238.48     10.51 o 
   9   2   9      912.64      948.43     20.51 o 
  10   2   9      585.55      588.05     17.30 o 
  11   2   9      182.78      179.61     13.03 o 
 -12   3   9      166.59      152.00     12.88 o 
 -11   3   9      779.10      749.08     25.70 o 
 -10   3   9     1396.42     1370.57     26.79 o 
  -9   3   9     1061.21     1098.71     27.08 o 
  -8   3   9     2467.94     2540.31     36.00 o 
  -7   3   9       45.05       55.19      5.52 o 
  -6   3   9     3899.26     3912.63     48.69 o 
  -5   3   9      707.52      640.77     10.87 o 
  -4   3   9     2886.55     2851.98     20.37 o 
  -3   3   9      172.72      181.85      7.50 o 
  -2   3   9     6440.47     6318.59     38.94 o 
  -1   3   9     4071.21     4190.18     33.50 o 
   0   3   9    11151.42    11474.28     92.40 o 
   2   3   9     3005.88     3087.37     52.42 o 
   3   3   9     2926.74     3165.63     32.48 o 
   4   3   9     6074.93     6119.90     45.03 o 
   5   3   9     1521.59     1482.78     21.48 o 
   6   3   9      617.64      653.47     13.10 o 
   7   3   9      360.01      359.95     10.84 o 
   8   3   9      710.09      695.82     16.41 o 
   9   3   9      217.22      230.24     14.95 o 
  10   3   9      238.34      232.99     13.59 o 
  11   3   9      301.90      324.96     22.40 o 
 -12   4   9      513.62      471.43     36.02 o 
 -11   4   9      146.09      141.97     12.13 o 
 -10   4   9      704.55      710.25     18.22 o 
  -9   4   9     1036.08     1034.91     21.97 o 
  -8   4   9     2088.42     2142.00     30.88 o 
  -7   4   9       65.81       79.61      6.31 o 
  -6   4   9       76.14       97.90      6.26 o 
  -5   4   9     2402.38     2380.32     26.63 o 
  -4   4   9      600.35      622.10      7.69 o 
  -3   4   9     1774.27     1747.35     15.05 o 
  -2   4   9      490.13      474.47      8.14 o 
  -1   4   9     3414.07     3419.06     30.30 o 
   0   4   9      165.00      193.66      9.32 o 
   1   4   9     2025.27     1877.83     23.77 o 
   2   4   9     1438.90     1455.85     20.40 o 
   3   4   9     2533.25     2400.65     45.84 o 
   4   4   9     1977.68     1865.76     21.07 o 
   5   4   9     1239.22     1273.11     21.74 o 
   6   4   9      740.88      725.00     13.38 o 
   7   4   9      957.34      950.33     24.66 o 
   8   4   9     1254.23     1210.66     26.68 o 
   9   4   9      188.92      180.97     10.46 o 
  10   4   9      215.42      242.06     17.39 o 
 -12   5   9       82.43       80.46     16.01 o 
 -11   5   9      474.07      478.68     24.01 o 
 -10   5   9      178.76      173.90     11.52 o 
  -9   5   9      285.47      299.22     12.12 o 
  -8   5   9      474.88      427.11     12.42 o 
  -7   5   9      430.49      434.40     17.15 o 
  -6   5   9       59.13       58.05      5.39 o 
  -5   5   9      793.38      755.27     13.02 o 
  -4   5   9      133.84      125.88      5.14 o 
  -3   5   9      127.01      126.40      4.30 o 
  -2   5   9       78.62       57.74      3.26 o 
  -1   5   9       74.03       60.15      4.42 o 
   0   5   9       67.04       69.58      4.78 o 
   1   5   9      387.13      380.59     10.77 o 
   2   5   9     1216.15     1269.53     20.10 o 
   3   5   9     1883.44     1819.18     31.17 o 
   4   5   9      285.04      289.12     10.69 o 
   5   5   9      338.12      358.43      9.69 o 
   6   5   9      308.51      300.03      9.44 o 
   7   5   9     1765.78     1819.27     29.82 o 
   8   5   9      228.19      209.90     11.20 o 
   9   5   9      884.01      877.09     26.84 o 
  10   5   9        6.37        7.19     10.93 o 
 -11   6   9        0.03       -4.75      7.86 o 
 -10   6   9      327.66      319.27     16.31 o 
  -9   6   9        0.58        0.93      5.26 o 
  -8   6   9      227.47      257.39     10.27 o 
  -7   6   9      193.38      176.65      8.65 o 
  -6   6   9      391.65      405.14     13.39 o 
  -5   6   9        0.79        7.87      3.98 o 
  -4   6   9       11.60       11.66      3.11 o 
  -3   6   9       18.22       10.65      2.94 o 
  -1   6   9      133.72      143.45      5.20 o 
   0   6   9      355.48      396.75     12.41 o 
   1   6   9      479.52      496.92     12.35 o 
   2   6   9     1430.95     1440.24     23.65 o 
   3   6   9        0.07        4.34      4.97 o 
   4   6   9      761.64      740.22     17.21 o 
   5   6   9      168.31      125.74      9.59 o 
   6   6   9      808.49      780.72     19.18 o 
   7   6   9        2.30        8.40      8.27 o 
   8   6   9     1319.78     1327.73     31.91 o 
   9   6   9       42.52       35.39     12.61 o 
 -10   7   9       28.23       15.84      8.88 o 
  -9   7   9      687.08      674.38     25.53 o 
  -8   7   9       47.43       65.03      7.68 o 
  -7   7   9      218.57      230.10      9.97 o 
  -6   7   9      394.32      392.34     11.41 o 
  -5   7   9       39.23       42.92      9.18 o 
  -4   7   9      238.81      247.45      7.24 o 
  -3   7   9        0.02        1.11      2.82 o 
  -2   7   9      217.37      188.48      9.52 o 
  -1   7   9      619.25      571.56      8.95 o 
   0   7   9       57.28       65.70      4.69 o 
   1   7   9      575.63      537.95     14.05 o 
   2   7   9      584.41      568.93     15.65 o 
   3   7   9      593.74      630.91     17.36 o 
   4   7   9       48.96       70.34     14.21 o 
   5   7   9      715.92      662.00     18.86 o 
   6   7   9       19.32       14.14      7.27 o 
   7   7   9     1181.48     1147.67     29.86 o 
   8   7   9       38.10       15.64      9.27 o 
   9   7   9      594.54      561.23     35.33 o 
 -10   8   9      146.31      163.32     14.60 o 
  -9   8   9      169.20      170.54     13.65 o 
  -8   8   9      109.04      127.17     11.77 o 
  -7   8   9      977.32      958.98     23.92 o 
  -6   8   9       19.56       13.55      5.99 o 
  -5   8   9      146.45      156.63      9.40 o 
  -4   8   9      399.80      368.75      8.91 o 
  -3   8   9      477.56      485.11     10.43 o 
  -2   8   9       61.94       60.20      5.45 o 
  -1   8   9     1419.21     1418.70     20.19 o 
   0   8   9        8.69        6.94      5.64 o 
   1   8   9     2001.73     2000.33     36.60 o 
   2   8   9      112.81      118.42     13.33 o 
   3   8   9      707.28      683.78     20.02 o 
   4   8   9      442.12      364.65     21.61 o 
   5   8   9      583.77      530.69     18.24 o 
   6   8   9      491.09      463.97     18.04 o 
   7   8   9       66.64       45.46      9.63 o 
   8   8   9      347.53      325.42     22.12 o 
  -9   9   9      151.55      155.17     14.31 o 
  -8   9   9      550.43      538.11     20.22 o 
  -7   9   9       83.83       76.07      9.76 o 
  -6   9   9      489.59      481.34     19.66 o 
  -5   9   9      140.87      149.73      9.47 o 
  -4   9   9      890.23      862.53     17.74 o 
  -3   9   9        0.09        1.61      4.43 o 
  -2   9   9     1275.92     1258.39     24.97 o 
  -1   9   9      542.97      492.31     15.98 o 
   0   9   9      961.82      994.54     22.58 o 
   1   9   9        3.66        9.52      6.57 o 
   2   9   9     1391.97     1311.07     28.74 o 
   3   9   9      148.93      113.15     11.18 o 
   4   9   9     1369.25     1336.20     32.81 o 
   5   9   9      108.48      117.76     11.87 o 
   6   9   9      276.16      266.86     15.22 o 
   7   9   9      156.74      157.69     16.67 o 
  -7  10   9      600.80      616.41     31.49 o 
  -6  10   9       30.36       29.27     14.19 o 
  -5  10   9     1943.62     2005.40     67.62 o 
  -4  10   9       57.81       65.15      8.23 o 
  -3  10   9     1012.05     1014.83     20.08 o 
  -2  10   9       29.69       19.10      6.63 o 
  -1  10   9     2469.28     2521.15     45.99 o 
   0  10   9      149.11      142.61     11.35 o 
   1  10   9     1178.05     1202.53     29.53 o 
   2  10   9       29.70        6.47      7.27 o 
   3  10   9     1097.87     1102.38     30.15 o 
   4  10   9       98.87      121.51     13.15 o 
   5  10   9      571.26      564.13     21.64 o 
   6  10   9        0.17       -1.57      9.05 o 
  -6  11   9     1773.86     1809.52     74.62 o 
  -5  11   9       12.27       15.73      9.70 o 
  -4  11   9     1089.53     1152.23     45.24 o 
  -3  11   9        0.90       -5.92     12.01 o 
  -2  11   9     2627.79     2681.34     50.53 o 
  -1  11   9       63.61       36.75     14.96 o 
   0  11   9     1593.25     1555.04     35.86 o 
   1  11   9       14.79       22.57     10.12 o 
   2  11   9      807.44      850.89     26.24 o 
   3  11   9       24.55       12.47      8.61 o 
   4  11   9      911.39      925.13     30.98 o 
  -3  12   9     1351.50     1335.37     59.06 o 
  -2  12   9        0.16      -15.56     17.14 o 
  -1  12   9     1745.50     1771.31     53.63 o 
   0  12   9       45.56       42.03     20.68 o 
   1  12   9      769.91      835.14     28.43 o 
 -12   0  10      324.05      393.83     25.95 o 
 -10   0  10      760.24      823.46     33.05 o 
  -8   0  10     2730.95     2687.39     60.47 o 
  -6   0  10     9888.12    10602.97    108.53 o 
  -4   0  10     5885.79     5394.86     52.83 o 
  -2   0  10    27355.84    28659.83    234.72 o 
   0   0  10    17424.21    18251.05    150.02 o 
   2   0  10     3134.19     2842.40     36.54 o 
   4   0  10     7779.61     7888.80    112.55 o 
   6   0  10     8014.47     7952.79    100.93 o 
   8   0  10      849.25      881.75     22.10 o 
  10   0  10      640.86      613.03     27.76 o 
 -13   1  10       13.98       12.17      8.48 o 
 -12   1  10       23.27       27.68      9.22 o 
 -11   1  10      584.70      606.25     20.12 o 
 -10   1  10      787.05      759.57     21.76 o 
  -9   1  10      933.81      957.36     22.69 o 
  -8   1  10      178.25      185.62      7.87 o 
  -7   1  10     5017.59     5136.08     51.78 o 
  -6   1  10      295.75      288.90     15.51 o 
  -5   1  10     9264.83     9356.72     77.40 o 
  -4   1  10      362.53      346.27     14.69 o 
  -3   1  10    10224.20    10313.56     64.45 o 
  -2   1  10     1038.49     1197.98     24.80 o 
  -1   1  10    12614.87    12525.12     70.93 o 
   0   1  10     1434.82     1617.95     23.16 o 
   1   1  10     9586.20     9489.29     55.66 o 
   2   1  10      179.03      175.67      6.91 o 
   3   1  10     7639.66     7737.94     53.60 o 
   4   1  10       71.21      101.17      9.57 o 
   5   1  10     6281.86     6418.74     53.35 o 
   6   1  10       61.06       73.53      8.24 o 
   7   1  10     2752.82     2961.99     33.45 o 
   8   1  10      615.83      585.33     12.81 o 
   9   1  10      869.28      926.12     20.41 o 
  10   1  10       52.87       84.03      8.61 o 
  11   1  10      279.95      293.93     19.13 o 
 -12   2  10      293.47      289.80     17.32 o 
 -11   2  10      956.60      904.61     25.80 o 
 -10   2  10     1112.27     1084.90     34.29 o 
  -9   2  10      611.11      611.21     18.70 o 
  -8   2  10     1169.08     1241.91     20.45 o 
  -7   2  10      670.67      673.71     13.58 o 
  -6   2  10     5647.62     5863.69     56.56 o 
  -5   2  10     2511.18     2792.71     36.50 o 
  -4   2  10     8872.48     9113.71     72.10 o 
  -3   2  10     1531.15     1882.11     32.75 o 
  -2   2  10     8138.58     7961.23     49.44 o 
  -1   2  10       11.58       19.93      5.92 o 
   0   2  10     8183.91     8502.74     62.45 o 
   1   2  10      767.20      833.93     14.58 o 
   2   2  10    15134.98    15227.77    141.32 o 
   3   2  10      366.85      344.29     18.05 o 
   4   2  10     4914.44     4854.80     37.41 o 
   5   2  10      201.09      189.38      8.64 o 
   6   2  10     1278.92     1299.58     21.08 o 
   7   2  10        4.59        9.82      3.81 o 
   8   2  10      811.06      826.70     17.30 o 
   9   2  10     1487.78     1433.69     33.34 o 
  10   2  10      933.81      909.03     21.65 o 
  11   2  10       14.00       18.36      9.53 o 
 -12   3  10      638.50      596.18     24.10 o 
 -11   3  10      378.29      372.72     26.23 o 
 -10   3  10     1200.10     1217.54     25.55 o 
  -9   3  10      285.81      324.00     21.18 o 
  -8   3  10     1271.24     1354.73     22.99 o 
  -7   3  10     1493.13     1482.91     22.18 o 
  -6   3  10     2110.98     2141.84     42.08 o 
  -5   3  10     1974.35     1920.95     24.13 o 
  -4   3  10      797.04      783.55      8.56 o 
  -3   3  10     2800.05     2578.89     22.60 o 
  -2   3  10      154.12      223.11      7.59 o 
  -1   3  10    12725.79    13395.29    101.20 o 
   0   3  10     1158.30     1219.07     28.01 o 
   1   3  10     5062.07     5009.15     41.03 o 
   2   3  10      204.50      184.16     10.58 o 
   3   3  10     3919.42     3887.45     36.16 o 
   4   3  10     1367.64     1329.84     13.86 o 
   5   3  10     2059.06     2049.20     24.34 o 
   6   3  10      244.41      242.00     11.26 o 
   7   3  10      688.10      660.34     14.64 o 
   8   3  10      199.88      237.08     17.85 o 
   9   3  10      508.69      522.83     18.07 o 
  10   3  10      270.19      270.51     18.92 o 
 -12   4  10       92.15      108.26     15.70 o 
 -11   4  10      589.50      562.30     21.41 o 
 -10   4  10      509.73      490.05     16.19 o 
  -9   4  10     1428.41     1427.47     27.01 o 
  -8   4  10      452.86      475.99     14.56 o 
  -7   4  10     2223.71     2213.85     29.31 o 
  -6   4  10      121.56      122.19     11.33 o 
  -5   4  10     2991.70     3001.79     31.98 o 
  -4   4  10     1568.10     1489.71     15.36 o 
  -3   4  10     2063.74     2114.90     19.91 o 
  -2   4  10     1030.19      957.12      9.48 o 
  -1   4  10       62.17       59.00      3.98 o 
   0   4  10     4144.07     4012.05     43.16 o 
   1   4  10      615.83      669.49      9.98 o 
   2   4  10     1631.97     1533.02     28.78 o 
   3   4  10      553.67      586.33     13.05 o 
   4   4  10     1366.23     1402.41     17.55 o 
   5   4  10      245.41      255.63      8.33 o 
   6   4  10      285.77      294.55      9.36 o 
   7   4  10      424.34      383.81     11.87 o 
   8   4  10     1029.66     1008.96     23.50 o 
   9   4  10      157.60      155.10     14.94 o 
  10   4  10       81.06       60.34     16.28 o 
 -11   5  10      135.57      125.43     16.96 o 
 -10   5  10     1171.08     1236.38     27.76 o 
  -9   5  10      372.96      332.89     13.71 o 
  -8   5  10     1135.86     1146.66     23.56 o 
  -7   5  10      392.78      407.37     17.68 o 
  -6   5  10      538.93      488.96     11.68 o 
  -5   5  10      247.09      231.00      7.67 o 
  -4   5  10     3242.61     3156.07     27.17 o 
  -3   5  10      235.72      226.37     10.81 o 
  -2   5  10      624.15      663.73     11.68 o 
  -1   5  10      471.86      433.19      8.43 o 
   0   5  10      597.71      564.78     12.91 o 
   1   5  10      722.06      708.34      9.82 o 
   2   5  10      991.91      975.13     17.48 o 
   3   5  10      211.49      209.31      8.94 o 
   4   5  10      192.76      200.43      9.78 o 
   5   5  10      271.92      263.78     14.05 o 
   6   5  10      281.40      314.49     13.14 o 
   7   5  10      280.94      299.21     13.96 o 
   8   5  10      277.45      280.81     18.37 o 
   9   5  10      104.35      108.94      9.73 o 
  10   5  10      234.55      225.90     22.44 o 
 -11   6  10      718.90      732.88     31.94 o 
 -10   6  10        1.84       -7.53      7.75 o 
  -9   6  10     1370.60     1364.24     37.78 o 
  -8   6  10        7.28       11.89      6.36 o 
  -7   6  10      869.37      904.49     18.59 o 
  -6   6  10       61.57       78.70      8.26 o 
  -5   6  10     1127.72     1129.64     18.79 o 
  -4   6  10       19.50       25.63      4.46 o 
  -3   6  10     1541.63     1537.14     16.44 o 
  -2   6  10      146.43      119.90      5.66 o 
  -1   6  10      140.11      149.12      6.50 o 
   0   6  10     1682.90     1764.35     20.64 o 
   1   6  10       22.69       35.73      5.92 o 
   2   6  10       77.23      101.48     12.06 o 
   3   6  10       29.59       22.33      5.92 o 
   4   6  10       64.72       64.41      7.75 o 
   5   6  10      145.23      142.88     10.77 o 
   6   6  10      137.13      137.83     10.43 o 
   7   6  10      640.38      626.06     20.19 o 
   8   6  10       10.05       19.36      8.80 o 
   9   6  10      357.25      376.89     23.67 o 
 -10   7  10      980.31     1030.87     30.49 o 
  -9   7  10       30.19       24.33     11.03 o 
  -8   7  10     1109.57     1182.97     24.42 o 
  -7   7  10        1.25       -0.42      4.65 o 
  -6   7  10      631.47      682.19     15.10 o 
  -5   7  10      260.22      243.38     10.53 o 
  -4   7  10      741.78      658.51     11.70 o 
  -3   7  10      276.77      249.37      8.79 o 
  -2   7  10     1244.98     1169.94     14.36 o 
  -1   7  10     1386.80     1329.23     18.13 o 
   0   7  10       34.94       38.03      4.42 o 
   1   7  10      175.90      201.55     13.33 o 
   2   7  10      870.36      850.34     20.19 o 
   3   7  10      122.34      118.05     14.66 o 
   4   7  10       21.36       26.67      6.94 o 
   5   7  10      373.30      350.41     19.95 o 
   6   7  10      157.89      149.94     11.62 o 
   7   7  10       32.64       43.73      9.09 o 
   8   7  10      544.20      504.93     34.55 o 
 -10   8  10       88.99       71.37     13.55 o 
  -9   8  10      627.77      640.98     23.16 o 
  -8   8  10      126.35      141.89     12.31 o 
  -7   8  10      623.50      620.51     16.83 o 
  -6   8  10      582.90      577.93     15.05 o 
  -5   8  10      234.18      233.93      9.58 o 
  -4   8  10      112.06      113.77      7.63 o 
  -3   8  10       71.35       81.65      6.47 o 
  -2   8  10      831.47      785.96     15.37 o 
  -1   8  10      278.42      268.62     11.40 o 
   0   8  10      912.18      901.95     20.15 o 
   1   8  10      227.91      211.22     12.03 o 
   2   8  10      750.96      737.01     19.12 o 
   3   8  10       34.11       27.66      7.62 o 
   4   8  10      767.75      726.32     21.02 o 
   5   8  10      111.01      128.40     14.53 o 
   6   8  10      429.16      387.61     18.21 o 
   7   8  10       90.19      125.64     11.85 o 
   8   8  10       68.17       75.15     22.50 o 
  -8   9  10      321.53      336.68     17.18 o 
  -7   9  10      511.22      524.05     21.60 o 
  -6   9  10      397.91      344.44     14.53 o 
  -5   9  10     1407.32     1349.00     23.68 o 
  -4   9  10      447.84      453.24     23.99 o 
  -3   9  10      695.15      711.83     15.25 o 
  -2   9  10        2.61        1.15      4.93 o 
  -1   9  10      840.12      844.22     20.32 o 
   0   9  10      148.94      161.47     17.21 o 
   1   9  10     1429.65     1434.48     29.99 o 
   2   9  10       23.46       21.87      7.69 o 
   3   9  10     1436.29     1449.30     33.27 o 
   4   9  10        0.94       -1.24      8.91 o 
   5   9  10      700.81      712.72     23.98 o 
   6   9  10        4.61       -7.52      7.63 o 
   7   9  10      163.51      201.30     23.22 o 
  -7  10  10       84.34       96.15     14.93 o 
  -6  10  10      710.44      695.56     26.81 o 
  -5  10  10      292.89      296.67     22.31 o 
  -4  10  10     1593.79     1519.68     78.45 o 
  -3  10  10      156.50      145.81     10.50 o 
  -2  10  10     1203.70     1242.83     28.27 o 
  -1  10  10        1.53       -1.29      5.98 o 
   0  10  10     1994.51     2064.99     41.88 o 
   1  10  10       82.64      102.18     11.03 o 
   2  10  10     1167.14     1138.79     29.57 o 
   3  10  10       32.99       35.41     12.17 o 
   4  10  10     1301.21     1282.52     34.88 o 
   5  10  10       42.45       40.74      9.99 o 
  -5  11  10     1127.59     1194.34     50.72 o 
  -4  11  10        1.06      -12.35     13.09 o 
  -3  11  10     1088.92     1171.48     50.95 o 
  -2  11  10       26.12       39.37      9.40 o 
  -1  11  10     2112.44     2212.56     45.70 o 
   0  11  10        3.52       -8.14      8.14 o 
   1  11  10     1156.52     1171.58     31.36 o 
   2  11  10        0.32        7.93      7.95 o 
   3  11  10      904.57      927.96     29.34 o 
   4  11  10       31.20       32.10     11.35 o 
  -2  12  10     1061.21     1097.58     51.82 o 
  -1  12  10       27.61        7.32     15.61 o 
   0  12  10     1674.45     1695.74     42.65 o 
 -11   0  11       83.39       84.79     31.19 o 
  -9   0  11       16.32       30.15     10.04 o 
  -7   0  11     4705.10     4732.85     76.35 o 
  -5   0  11     2690.90     2725.68     31.47 o 
  -3   0  11     4508.61     4315.82     42.34 o 
  -1   0  11     7576.18     7438.51     64.78 o 
   1   0  11    10417.29    10475.51     92.59 o 
   3   0  11     5896.62     5460.99     57.16 o 
   5   0  11    10113.33    10590.99    125.19 o 
   7   0  11     2105.12     2104.90     37.90 o 
   9   0  11     1253.32     1283.57     39.01 o 
 -12   1  11       72.21       88.38     14.79 o 
 -11   1  11      262.51      270.42     15.20 o 
 -10   1  11      172.87      183.50     18.64 o 
  -9   1  11      585.14      609.42     18.19 o 
  -8   1  11      287.70      292.10     14.35 o 
  -7   1  11       37.35       61.27      5.74 o 
  -6   1  11     7438.49     7511.25     70.87 o 
  -5   1  11      456.77      424.30     12.22 o 
  -4   1  11     3219.93     3307.13     25.30 o 
  -3   1  11        0.56       -2.32      2.32 o 
  -2   1  11     8827.59     8950.52     56.91 o 
  -1   1  11      314.96      259.04     11.24 o 
   0   1  11    12358.76    12368.29     79.87 o 
   1   1  11      727.43      802.61     14.97 o 
   2   1  11     3352.92     3145.62     26.39 o 
   3   1  11       76.75       66.65      4.45 o 
   4   1  11     6903.16     7064.57     55.48 o 
   5   1  11        0.58       -1.80      3.56 o 
   6   1  11     7024.32     7148.84     67.17 o 
   7   1  11       26.14       29.25      4.94 o 
   8   1  11     1189.21     1269.10     20.96 o 
   9   1  11      101.82      139.13     14.30 o 
  10   1  11     1109.84     1196.13     26.70 o 
 -12   2  11      478.67      430.28     19.29 o 
 -11   2  11      207.50      218.97     14.71 o 
 -10   2  11     1067.49     1096.75     26.79 o 
  -9   2  11      758.06      742.42     16.67 o 
  -8   2  11      701.24      683.78     17.69 o 
  -7   2  11       38.17       44.33      5.29 o 
  -6   2  11     2620.34     2732.54     30.93 o 
  -5   2  11     7773.25     7924.94     71.81 o 
  -4   2  11     1602.48     1677.78     23.19 o 
  -3   2  11     1293.50     1202.93     11.46 o 
  -2   2  11      104.04      156.91      9.89 o 
  -1   2  11    15074.55    15996.88    104.75 o 
   0   2  11      343.31      334.40     14.41 o 
   1   2  11     6904.57     6843.15     57.56 o 
   2   2  11     1039.15     1045.89     15.42 o 
   3   2  11     8065.09     8302.09     58.98 o 
   4   2  11      479.03      413.20      9.65 o 
   5   2  11     3311.80     3257.75     31.31 o 
   6   2  11        1.36        0.04      3.21 o 
   7   2  11     1520.23     1538.78     21.67 o 
   8   2  11      321.93      307.73     11.12 o 
   9   2  11     1181.07     1227.39     25.18 o 
  10   2  11      113.09      106.55     10.17 o 
 -12   3  11        0.23       -1.23      7.44 o 
 -11   3  11     1095.18     1065.62     28.50 o 
 -10   3  11      215.90      240.32     14.15 o 
  -9   3  11     1651.93     1751.59     29.39 o 
  -8   3  11      325.70      332.14     11.15 o 
  -7   3  11     1392.41     1430.17     28.74 o 
  -6   3  11      715.08      720.03     16.23 o 
  -5   3  11     5413.34     5275.88     50.85 o 
  -4   3  11     1319.64     1249.22     12.50 o 
  -3   3  11     1242.08     1206.00     16.39 o 
  -2   3  11     1561.79     1438.18     12.94 o 
  -1   3  11     3393.97     3607.65     32.69 o 
   0   3  11     7351.12     7460.64     61.36 o 
   1   3  11     2222.33     2024.21     22.91 o 
   2   3  11     4725.57     4854.79     42.86 o 
   3   3  11       26.01       21.05      3.74 o 
   4   3  11     2796.51     2729.10     29.92 o 
   5   3  11      118.36      108.63      8.82 o 
   6   3  11      136.18      160.76      7.52 o 
   7   3  11        2.19       19.93      6.17 o 
   8   3  11     1347.81     1387.54     27.65 o 
   9   3  11      354.85      333.19     13.13 o 
  10   3  11      243.09      247.90     16.86 o 
 -12   4  11      327.40      320.54     26.96 o 
 -11   4  11      115.66      121.22     12.16 o 
 -10   4  11     1623.65     1697.85     31.48 o 
  -9   4  11      556.24      575.24     25.83 o 
  -8   4  11     2402.28     2421.20     34.93 o 
  -7   4  11      141.08      136.84     13.57 o 
  -6   4  11     1298.94     1320.31     19.94 o 
  -5   4  11      381.10      357.89      9.30 o 
  -4   4  11     4310.26     4328.70     34.12 o 
  -3   4  11     2959.77     3129.12     25.58 o 
  -2   4  11     2200.93     2086.97     28.88 o 
  -1   4  11     2188.24     2123.75     23.71 o 
   0   4  11     1698.96     1737.25     22.95 o 
   1   4  11     1216.07     1125.13     20.59 o 
   2   4  11      382.94      315.57      7.17 o 
   3   4  11     1181.83     1179.67     20.30 o 
   4   4  11      180.95      141.62      8.46 o 
   5   4  11      428.98      439.57     16.36 o 
   6   4  11       19.75       16.58      5.09 o 
   7   4  11      349.17      375.19     15.09 o 
   8   4  11       69.63       65.60      9.20 o 
   9   4  11      326.87      327.51     19.58 o 
  10   4  11       59.89       86.97     12.71 o 
 -11   5  11     1176.77     1245.71     42.34 o 
 -10   5  11      244.72      237.88     16.55 o 
  -9   5  11     2387.56     2424.07     54.99 o 
  -8   5  11       86.12       94.28      8.61 o 
  -7   5  11     1837.70     1845.67     28.54 o 
  -6   5  11        0.23       -2.55      4.16 o 
  -5   5  11     3162.09     3283.63     36.86 o 
  -4   5  11     1546.25     1524.28     16.92 o 
  -3   5  11     5588.70     5633.84     44.74 o 
  -2   5  11      397.47      345.79      8.34 o 
  -1   5  11     2698.11     2547.96     26.56 o 
   0   5  11      208.11      200.54     10.27 o 
   1   5  11       90.53       86.25      4.61 o 
   2   5  11      458.69      441.45     11.84 o 
   3   5  11       22.12       22.02      8.40 o 
   4   5  11      446.48      436.88     14.97 o 
   5   5  11        2.60        3.36      5.37 o 
   6   5  11       81.14       92.15      8.94 o 
   7   5  11       65.23       63.17      8.66 o 
   8   5  11      275.63      299.82     14.73 o 
   9   5  11       34.61       45.89      9.78 o 
 -11   6  11       18.99       24.10     13.05 o 
 -10   6  11     1821.29     1897.58     49.24 o 
  -9   6  11        9.16        0.81      6.04 o 
  -8   6  11     2029.70     2080.84     33.63 o 
  -7   6  11       17.84       15.67      5.83 o 
  -6   6  11     3107.78     3055.43     39.31 o 
  -5   6  11       20.45       19.36      6.57 o 
  -4   6  11     4715.39     4754.94     55.03 o 
  -3   6  11      118.83      113.09      5.25 o 
  -2   6  11     1199.67     1172.48     16.78 o 
  -1   6  11      183.92      207.55      6.78 o 
   0   6  11     1210.30     1253.81     17.26 o 
   1   6  11     1057.83      962.53     20.57 o 
   2   6  11      606.71      624.82     20.36 o 
   3   6  11        3.57        1.48      5.34 o 
   4   6  11       51.92       59.93      7.56 o 
   5   6  11       19.51       17.85      6.72 o 
   6   6  11       13.44       12.98      7.11 o 
   7   6  11       23.33       14.99      7.50 o 
   8   6  11       12.31       15.59      7.96 o 
   9   6  11        8.40        3.81      9.25 o 
 -10   7  11        1.50       -0.80     10.46 o 
  -9   7  11     2188.96     2349.47     49.40 o 
  -8   7  11        8.18       14.42      7.67 o 
  -7   7  11     1965.71     2029.13     33.59 o 
  -6   7  11       43.17       34.50      6.47 o 
  -5   7  11     1381.96     1383.30     21.85 o 
  -4   7  11      355.61      319.87      9.16 o 
  -3   7  11     2287.20     2195.54     33.34 o 
  -2   7  11      883.17      854.15     15.24 o 
  -1   7  11       43.99       60.21      8.78 o 
   0   7  11        0.57        2.92      3.79 o 
   1   7  11      841.78      873.33     19.46 o 
   2   7  11      669.04      701.94     18.38 o 
   3   7  11       59.23       50.74      8.05 o 
   4   7  11      208.28      219.51     11.78 o 
   5   7  11      365.20      344.22     17.08 o 
   6   7  11       86.47      108.30     12.60 o 
   7   7  11       43.66       55.59     10.98 o 
   8   7  11       45.02       42.05     11.99 o 
  -9   8  11        6.21        3.93     10.49 o 
  -8   8  11     1352.63     1379.90     33.91 o 
  -7   8  11      114.88       94.51      8.86 o 
  -6   8  11     1401.70     1437.44     25.60 o 
  -5   8  11      227.38      197.82      8.53 o 
  -4   8  11      863.57      848.27     22.05 o 
  -3   8  11     1285.48     1264.84     21.73 o 
  -2   8  11      537.84      529.88     12.29 o 
  -1   8  11      548.29      549.17     12.47 o 
   0   8  11     1283.46     1315.58     54.60 o 
   1   8  11      518.98      555.63     23.98 o 
   2   8  11       48.04       56.21      8.55 o 
   3   8  11      453.43      454.89     17.54 o 
   4   8  11       94.75      118.08     10.66 o 
   5   8  11      235.44      225.01     20.06 o 
   6   8  11        8.85        3.59      6.98 o 
   7   8  11      255.18      242.12     15.75 o 
  -8   9  11       57.80       43.05     12.78 o 
  -7   9  11      495.25      470.35     26.45 o 
  -6   9  11      344.82      335.75     15.36 o 
  -5   9  11      716.15      706.64     21.09 o 
  -4   9  11     1656.87     1609.59     36.38 o 
  -3   9  11      318.07      313.18     10.75 o 
  -2   9  11      557.59      522.45     20.96 o 
  -1   9  11      801.68      773.24     20.25 o 
   0   9  11     1595.79     1604.08     32.42 o 
   1   9  11      547.34      572.28     30.02 o 
   2   9  11      765.30      784.56     22.89 o 
   3   9  11       48.37       77.42     10.42 o 
   4   9  11     1126.20     1133.50     35.29 o 
   5   9  11       43.54       44.15     10.31 o 
   6   9  11      433.03      435.27     20.09 o 
  -7  10  11      418.23      401.63     20.37 o 
  -6  10  11      238.85      259.93     21.47 o 
  -5  10  11      788.83      739.03     27.53 o 
  -4  10  11      253.47      259.98     14.20 o 
  -3  10  11      631.71      701.05     24.71 o 
  -2  10  11      289.93      293.67     13.81 o 
  -1  10  11     1084.33     1085.31     27.77 o 
   0  10  11      278.90      301.08     29.47 o 
   1  10  11     1561.49     1594.26     36.24 o 
   2  10  11      136.49      148.33     12.66 o 
   3  10  11     1274.32     1263.30     33.08 o 
   4  10  11       18.94       34.23     10.02 o 
   5  10  11      512.36      458.31     20.76 o 
  -5  11  11      227.30      229.17     32.84 o 
  -4  11  11      428.36      436.69     28.86 o 
  -3  11  11       19.40       12.84     12.61 o 
  -2  11  11      951.56      964.23     31.65 o 
  -1  11  11      181.58      174.26     14.03 o 
   0  11  11     1661.25     1764.49     42.02 o 
   1  11  11        2.53       -3.36      7.68 o 
   2  11  11      810.56      835.35     27.10 o 
   3  11  11      268.45      290.19     21.89 o 
 -12   0  12       27.03       32.61     13.10 o 
 -10   0  12       40.11       52.10     12.42 o 
  -8   0  12       63.21       90.41     24.47 o 
  -6   0  12      878.16      893.36     14.83 o 
  -4   0  12     2092.51     1974.88     24.13 o 
  -2   0  12     3279.97     3338.75     35.36 o 
   0   0  12     2418.70     2378.05     25.22 o 
   2   0  12     3127.68     2980.38     33.25 o 
   4   0  12     9936.77    10068.39    117.06 o 
   6   0  12     5054.46     5064.63     74.80 o 
   8   0  12     1650.73     1685.43     34.81 o 
  10   0  12      903.93      930.11     37.36 o 
 -12   1  12       40.87       18.74      9.67 o 
 -11   1  12       32.58       37.60      9.42 o 
 -10   1  12       57.42       75.25      9.35 o 
  -9   1  12       56.98       66.54      8.78 o 
  -8   1  12      429.81      407.72     14.43 o 
  -7   1  12      210.54      185.69      8.57 o 
  -6   1  12      261.34      256.01      8.44 o 
  -5   1  12     1858.74     1874.46     17.62 o 
  -4   1  12      539.10      533.82      9.25 o 
  -3   1  12     1494.61     1534.05     14.35 o 
  -2   1  12      252.52      274.12      8.04 o 
  -1   1  12     4684.27     4623.92     32.34 o 
   0   1  12      631.20      649.78     15.70 o 
   1   1  12     5585.64     5654.47     38.12 o 
   2   1  12     1330.41     1304.93     18.05 o 
   3   1  12     3137.61     3035.53     29.34 o 
   4   1  12       27.58       30.88      5.91 o 
   5   1  12     7576.32     7655.01     68.30 o 
   6   1  12      279.26      264.95     13.97 o 
   7   1  12     1085.08     1126.41     18.15 o 
   8   1  12      432.89      403.21     11.99 o 
   9   1  12     2023.15     2088.74     37.58 o 
  10   1  12        2.30       -3.95      8.50 o 
 -12   2  12       79.95       64.65     10.82 o 
 -11   2  12      251.73      276.46     15.32 o 
 -10   2  12       19.70       10.07      7.43 o 
  -9   2  12     1187.10     1178.53     20.97 o 
  -8   2  12      235.65      236.56      9.30 o 
  -7   2  12     2031.71     2070.56     27.50 o 
  -6   2  12       72.34       96.16      5.94 o 
  -5   2  12     2533.05     2644.62     29.18 o 
  -4   2  12      142.90      112.68     15.51 o 
  -3   2  12     1529.10     1383.72     12.94 o 
  -2   2  12     2765.03     2836.98     21.63 o 
  -1   2  12     2054.04     1952.11     19.88 o 
   0   2  12     4366.25     4203.39     36.31 o 
   1   2  12     1972.84     2096.29     25.97 o 
   2   2  12     5260.09     5110.39     68.20 o 
   3   2  12     1273.76     1167.24     16.70 o 
   4   2  12     2966.94     2909.76     37.34 o 
   5   2  12       49.93       54.59      4.19 o 
   6   2  12     1961.60     2017.30     28.57 o 
   7   2  12       84.36       87.76      8.80 o 
   8   2  12      809.19      833.43     18.96 o 
   9   2  12       48.30       47.98      8.70 o 
  10   2  12     1160.83     1182.96     33.30 o 
 -12   3  12      535.72      501.95     21.22 o 
 -11   3  12       65.08       63.95     10.59 o 
 -10   3  12     1974.35     1965.27     47.22 o 
  -9   3  12       27.31       29.48      7.62 o 
  -8   3  12      759.72      799.98     16.85 o 
  -7   3  12      404.76      434.75     12.61 o 
  -6   3  12     1300.87     1348.07     20.28 o 
  -5   3  12      330.62      325.72      9.57 o 
  -4   3  12     3066.42     3019.47     26.94 o 
  -3   3  12     1761.92     1685.70     22.69 o 
  -2   3  12     6141.80     6181.82     41.46 o 
  -1   3  12     1809.54     1745.39     38.02 o 
   0   3  12     3277.79     3050.40     42.10 o 
   1   3  12     5667.98     5726.51     52.15 o 
   2   3  12     3257.19     3309.46     32.87 o 
   3   3  12     1288.45     1282.51     16.52 o 
   4   3  12       59.05       59.66      5.53 o 
   5   3  12      623.97      673.76     13.62 o 
   6   3  12      398.71      403.99     11.09 o 
   7   3  12     2005.01     2048.35     32.16 o 
   8   3  12        0.19        6.95      6.73 o 
   9   3  12      102.44      128.46     11.61 o 
  10   3  12       28.09       32.53     11.43 o 
 -12   4  12       33.66       34.47     12.41 o 
 -11   4  12      985.91      977.80     28.82 o 
 -10   4  12        1.38       -3.37      6.39 o 
  -9   4  12     2526.83     2628.01     43.49 o 
  -8   4  12       47.18       59.08      8.77 o 
  -7   4  12     1726.48     1697.52     25.70 o 
  -6   4  12      543.14      503.71     12.90 o 
  -5   4  12     5108.28     5171.67     52.53 o 
  -4   4  12     1781.87     1800.39     28.57 o 
  -3   4  12     4096.40     4020.15     34.00 o 
  -2   4  12      694.48      619.50     16.05 o 
  -1   4  12     4382.23     4463.56     43.01 o 
   0   4  12     2508.84     2496.06     29.14 o 
   1   4  12     1694.29     1823.66     21.08 o 
   2   4  12      822.11      798.23     12.24 o 
   3   4  12      395.10      374.50     11.41 o 
   4   4  12      524.09      532.29     14.33 o 
   5   4  12      314.79      330.49     19.84 o 
   6   4  12      449.68      481.27     16.50 o 
   7   4  12       26.50       32.99      7.88 o 
   8   4  12      209.78      249.01     13.91 o 
   9   4  12       35.62       34.09      9.23 o 
 -11   5  12       38.60       50.72     13.24 o 
 -10   5  12     2014.12     2110.27     41.72 o 
  -9   5  12       52.21       66.32      8.75 o 
  -8   5  12     4142.36     4223.69     57.60 o 
  -7   5  12      172.40      170.19      9.21 o 
  -6   5  12     3394.82     3489.88     43.39 o 
  -5   5  12      911.12      843.59     16.34 o 
  -4   5  12     5794.09     5792.17     49.01 o 
  -3   5  12      102.47       96.77      5.26 o 
  -2   5  12     4452.15     4393.84     44.42 o 
  -1   5  12      120.51      116.84      7.92 o 
   0   5  12     4050.98     4035.17     40.98 o 
   1   5  12        1.09        5.00      4.68 o 
   2   5  12     1856.45     1870.37     31.06 o 
   3   5  12      139.64      131.96      9.45 o 
   4   5  12      351.39      332.32     12.25 o 
   5   5  12        4.47       -6.69      6.69 o 
   6   5  12       42.78       59.20      8.93 o 
   7   5  12       76.89       86.14      9.88 o 
   8   5  12       39.61       53.25      9.06 o 
   9   5  12      137.65      148.07     13.23 o 
 -11   6  12     1049.25     1053.31     37.62 o 
 -10   6  12       28.98       37.25      9.92 o 
  -9   6  12     2298.49     2388.13     42.09 o 
  -8   6  12      123.81      124.41      9.79 o 
  -7   6  12     3372.22     3516.14     47.36 o 
  -6   6  12      226.05      176.70      9.59 o 
  -5   6  12     5859.56     5922.16     67.07 o 
  -4   6  12      949.11      856.98     18.68 o 
  -3   6  12     4933.64     5083.06     53.47 o 
  -2   6  12       29.18       32.96      5.25 o 
  -1   6  12      346.68      351.56      8.92 o 
   0   6  12      323.22      265.79      7.44 o 
   1   6  12     3655.11     3573.20     49.61 o 
   2   6  12      513.45      472.93     17.24 o 
   3   6  12      581.43      612.68     16.51 o 
   4   6  12       68.47       96.94      8.80 o 
   5   6  12      577.14      587.00     17.81 o 
   6   6  12       14.96       10.08      6.97 o 
   7   6  12      112.35      120.68     11.67 o 
   8   6  12       48.28       38.95      9.57 o 
 -10   7  12      918.18      943.94     32.51 o 
  -9   7  12        4.48       -4.84      7.97 o 
  -8   7  12     3306.47     3411.20     52.89 o 
  -7   7  12      227.03      177.96     10.79 o 
  -6   7  12     2803.63     2883.74     41.05 o 
  -5   7  12      273.26      265.70     10.51 o 
  -4   7  12     5124.53     4898.89     61.99 o 
  -3   7  12      387.17      367.62     35.45 o 
  -2   7  12     1675.36     1706.70     24.02 o 
  -1   7  12      255.64      241.72      8.60 o 
   0   7  12     1299.79     1289.66     24.62 o 
   1   7  12       24.55       25.54      6.74 o 
   2   7  12      101.80       95.70     10.41 o 
   3   7  12       60.50       43.20      7.51 o 
   4   7  12      621.93      649.92     19.00 o 
   5   7  12      105.06       99.85     10.39 o 
   6   7  12      343.15      315.66     15.52 o 
   7   7  12      161.77      148.35     13.67 o 
   8   7  12        7.31       18.42     11.55 o 
  -9   8  12     1506.06     1560.61     40.88 o 
  -8   8  12       13.36        8.18     10.13 o 
  -7   8  12     1880.72     1858.58     37.30 o 
  -6   8  12       31.94       26.05      6.36 o 
  -5   8  12     1040.12     1056.85     24.78 o 
  -4   8  12     1330.08     1301.83     32.09 o 
  -3   8  12     2979.25     3013.73     41.42 o 
  -2   8  12       44.75       53.12      6.48 o 
  -1   8  12     1431.32     1490.54     28.78 o 
   0   8  12     2985.22     3035.95     49.19 o 
   1   8  12     1460.97     1467.39     29.78 o 
   2   8  12      137.41      144.52     13.14 o 
   3   8  12      509.37      545.47     18.53 o 
   4   8  12      267.36      276.99     15.98 o 
   5   8  12      132.18      138.22     11.75 o 
   6   8  12      219.84      228.86     14.63 o 
   7   8  12      113.39       98.42     12.10 o 
  -8   9  12      783.84      809.49     32.44 o 
  -7   9  12        5.12       13.04     10.12 o 
  -6   9  12      747.79      744.46     22.35 o 
  -5   9  12      720.83      643.04     21.64 o 
  -4   9  12      991.03     1024.77     26.38 o 
  -3   9  12      110.69      118.98      8.78 o 
  -2   9  12      911.65      949.64     23.44 o 
  -1   9  12     1433.23     1425.10     31.56 o 
   0   9  12     1095.96     1092.57     27.67 o 
   1   9  12      784.21      778.58     23.22 o 
   2   9  12      615.52      588.78     19.96 o 
   3   9  12      534.66      516.51     19.47 o 
   4   9  12      289.47      316.41     15.91 o 
   5   9  12      410.86      405.14     18.15 o 
   6   9  12       86.61      112.57     12.81 o 
  -7  10  12      108.26      116.82     15.00 o 
  -6  10  12      244.95      221.88     17.15 o 
  -5  10  12      464.27      472.28     21.18 o 
  -4  10  12      369.65      342.77     16.62 o 
  -3  10  12      312.41      354.63     17.96 o 
  -2  10  12      468.24      465.82     17.91 o 
  -1  10  12      467.79      443.30     17.46 o 
   0  10  12     1031.55     1096.48     30.75 o 
   1  10  12      792.28      841.01     25.08 o 
   2  10  12     1063.27     1086.81     29.99 o 
   3  10  12      229.99      225.75     15.85 o 
   4  10  12      634.39      608.58     36.32 o 
  -5  11  12      154.75      115.09     19.70 o 
  -4  11  12       42.74       52.81     15.68 o 
  -3  11  12      188.40      197.43     22.13 o 
  -2  11  12      222.41      214.84     16.47 o 
  -1  11  12      906.32      976.13     32.00 o 
   0  11  12      102.85      119.22     12.51 o 
   1  11  12      469.34      469.02     20.15 o 
   2  11  12      221.47      226.06     15.97 o 
 -11   0  13      433.52      416.56     31.73 o 
  -9   0  13      420.56      416.50     22.11 o 
  -7   0  13        7.63       14.43      5.92 o 
  -5   0  13      143.44      129.22     13.44 o 
  -3   0  13        9.23       27.96      3.97 o 
  -1   0  13     1796.93     1730.18     20.43 o 
   1   0  13     3610.44     3333.38     36.52 o 
   3   0  13      999.79      956.34     16.73 o 
   5   0  13     5865.58     6072.58     81.98 o 
   7   0  13     2061.37     2101.30     38.12 o 
   9   0  13      521.60      550.71     27.63 o 
 -12   1  13      230.38      246.34     15.84 o 
 -11   1  13      128.38      133.79     12.77 o 
 -10   1  13      101.81      113.16     10.66 o 
  -9   1  13        4.15       -3.65      8.01 o 
  -8   1  13      465.25      476.23     11.88 o 
  -7   1  13     2131.04     2195.10     28.34 o 
  -6   1  13      124.83      115.12      8.91 o 
  -5   1  13      108.10       96.44      6.89 o 
  -4   1  13        4.81       14.84      3.30 o 
  -3   1  13      763.45      770.64      9.27 o 
  -2   1  13      443.83      429.79      8.24 o 
  -1   1  13      705.85      610.77      7.40 o 
   0   1  13     1039.04     1026.72      9.84 o 
   1   1  13     1590.33     1557.29     28.79 o 
   2   1  13     1561.02     1568.82     16.91 o 
   3   1  13       67.05       83.95      3.99 o 
   4   1  13     3426.52     3424.73     38.26 o 
   5   1  13      961.74      956.74     14.49 o 
   6   1  13     1857.30     1877.73     24.10 o 
   7   1  13       32.32       35.05      5.83 o 
   8   1  13     1546.16     1611.19     29.25 o 
   9   1  13       29.88       31.61      7.60 o 
  10   1  13      614.86      638.92     27.60 o 
 -12   2  13      330.81      306.49     23.14 o 
 -11   2  13       46.58       40.95      9.52 o 
 -10   2  13      220.85      247.75     20.40 o 
  -9   2  13       87.11      112.19     13.79 o 
  -8   2  13        4.98        2.76      4.57 o 
  -7   2  13       56.15       59.15      5.93 o 
  -6   2  13     2266.81     2398.65     28.86 o 
  -5   2  13       93.57       94.12      7.78 o 
  -4   2  13     2554.97     2482.26     22.22 o 
  -3   2  13       75.86       64.76      7.29 o 
  -2   2  13     1490.43     1479.26     13.78 o 
  -1   2  13      557.36      509.60      6.76 o 
   0   2  13     1684.52     1651.95     19.58 o 
   1   2  13     1812.85     1874.20     21.53 o 
   2   2  13     5501.84     5551.45     52.46 o 
   3   2  13     2208.04     2311.63     28.31 o 
   4   2  13        3.00        0.72      3.04 o 
   5   2  13     1504.45     1513.67     18.33 o 
   6   2  13     1281.94     1282.75     18.90 o 
   7   2  13      331.97      363.61     13.80 o 
   8   2  13       19.87       30.06      7.32 o 
   9   2  13     1148.30     1217.06     32.02 o 
  10   2  13        0.82        6.54      7.86 o 
 -12   3  13      293.71      294.94     18.71 o 
 -11   3  13      899.65      989.97     40.74 o 
 -10   3  13       60.70       77.48     11.39 o 
  -9   3  13     2152.62     2203.08     36.00 o 
  -8   3  13      446.91      460.50     16.76 o 
  -7   3  13      547.55      538.32     13.05 o 
  -6   3  13     1015.95     1026.17     17.54 o 
  -5   3  13     2811.32     2818.45     31.72 o 
  -4   3  13      212.53      188.78      6.31 o 
  -3   3  13     1672.62     1592.79     15.43 o 
  -2   3  13       53.72       47.85      4.83 o 
  -1   3  13     6707.12     6886.51     61.94 o 
   0   3  13     2499.23     2462.67     28.83 o 
   1   3  13     5519.67     5504.10     51.91 o 
   2   3  13     2021.71     1937.54     23.63 o 
   3   3  13      649.40      649.50     11.97 o 
   4   3  13      312.96      289.28      8.93 o 
   5   3  13      280.17      276.79     11.63 o 
   6   3  13     1101.33     1078.79     31.92 o 
   7   3  13      414.25      424.62     21.08 o 
   8   3  13      262.78      303.85     14.34 o 
   9   3  13       75.02       73.58     11.16 o 
 -11   4  13       91.94      114.70     13.06 o 
 -10   4  13     2584.90     2662.84     71.92 o 
  -9   4  13       20.07       26.15      7.27 o 
  -8   4  13     2369.89     2439.85     36.26 o 
  -7   4  13      974.56      942.68     19.78 o 
  -6   4  13     4064.19     4125.87     47.70 o 
  -5   4  13      593.00      584.98     15.23 o 
  -4   4  13     4921.27     4867.53     40.78 o 
  -3   4  13      329.31      318.65     22.05 o 
  -2   4  13     5467.10     5508.83     52.58 o 
  -1   4  13     1148.95     1188.38     24.89 o 
   0   4  13     7169.63     7243.02     67.75 o 
   1   4  13       14.45       11.93      7.70 o 
   2   4  13     2531.35     2540.39     29.06 o 
   3   4  13      369.57      330.95     12.05 o 
   4   4  13     1271.15     1320.15     24.50 o 
   5   4  13      126.21      130.25     13.92 o 
   6   4  13      604.90      596.98     20.05 o 
   7   4  13      774.67      790.56     28.21 o 
   8   4  13      244.57      265.85     15.90 o 
   9   4  13       72.50       94.96     11.91 o 
 -11   5  13      849.26      842.81     28.28 o 
 -10   5  13       25.93       30.62      8.48 o 
  -9   5  13     2824.19     2983.89     48.25 o 
  -8   5  13       46.46       55.85      7.98 o 
  -7   5  13     2947.90     2999.33     42.27 o 
  -6   5  13        1.96       -6.02     10.27 o 
  -5   5  13     5849.40     5902.84     62.83 o 
  -4   5  13      622.60      537.20     12.48 o 
  -3   5  13     6534.46     6607.35     65.77 o 
  -2   5  13      217.32      178.86      7.55 o 
  -1   5  13     2557.29     2524.62     30.08 o 
   0   5  13       87.76       69.90      5.65 o 
   1   5  13     2720.99     2756.72     48.96 o 
   2   5  13       28.24       30.44      7.82 o 
   3   5  13     4092.61     4117.58     59.17 o 
   4   5  13       47.71       67.34      8.30 o 
   5   5  13      727.52      756.72     19.60 o 
   6   5  13        2.66       10.45      7.13 o 
   7   5  13      643.56      655.53     22.07 o 
   8   5  13       60.85      100.85     11.31 o 
   9   5  13       18.70       20.19     10.55 o 
 -10   6  13     1173.11     1229.00     30.66 o 
  -9   6  13        7.12        1.23      7.04 o 
  -8   6  13     4640.25     4805.19     68.94 o 
  -7   6  13        5.19       -0.47      6.86 o 
  -6   6  13     3593.08     3596.28     48.56 o 
  -5   6  13        0.19       -4.85      5.57 o 
  -4   6  13     7415.41     7431.14     89.93 o 
  -3   6  13       18.01       27.28      9.96 o 
  -2   6  13     3687.80     3778.77     43.34 o 
  -1   6  13      165.42      167.90      7.73 o 
   0   6  13      818.53      779.69     14.08 o 
   1   6  13       15.47        3.99      5.98 o 
   2   6  13     2740.16     2847.98     44.61 o 
   3   6  13       22.02        8.92      6.65 o 
   4   6  13     1631.37     1604.68     31.49 o 
   5   6  13       99.64      111.67     10.25 o 
   6   6  13      347.66      363.58     16.85 o 
   7   6  13        0.02       -7.38      7.67 o 
   8   6  13      177.75      165.71     14.36 o 
 -10   7  13       40.38       26.81      9.40 o 
  -9   7  13     2182.87     2337.11     51.30 o 
  -8   7  13      119.74      107.78     14.51 o 
  -7   7  13     3818.27     3885.11     57.23 o 
  -6   7  13        0.06       -4.19      4.98 o 
  -5   7  13     2744.72     2854.08     46.88 o 
  -4   7  13      561.61      467.19     25.16 o 
  -3   7  13     7292.22     7275.20     82.18 o 
  -2   7  13       57.31       49.03      6.40 o 
  -1   7  13     2862.93     2833.24     36.81 o 
   0   7  13      342.72      321.12     20.75 o 
   1   7  13     2746.96     2778.66     45.70 o 
   2   7  13        0.36        6.79      6.66 o 
   3   7  13      559.30      557.86     17.87 o 
   4   7  13       45.70       69.68     11.15 o 
   5   7  13     1319.73     1344.51     32.64 o 
   6   7  13      369.09      352.05     19.89 o 
   7   7  13      183.69      190.33     14.40 o 
  -9   8  13       49.78      146.14     77.77 o 
  -8   8  13     1897.81     1909.07     73.07 o 
  -7   8  13      145.82      141.77     13.67 o 
  -6   8  13     1039.01      996.66     29.06 o 
  -5   8  13      301.09      301.96     13.74 o 
  -4   8  13     3537.84     3651.16     65.79 o 
  -3   8  13       24.15       25.03      6.13 o 
  -2   8  13     2243.69     2189.46     38.45 o 
  -1   8  13      381.91      386.47     20.83 o 
   0   8  13     2642.26     2718.15     47.56 o 
   1   8  13      911.91      882.90     23.90 o 
   2   8  13     1111.72     1151.38     27.36 o 
   3   8  13      103.59      116.68     11.62 o 
   4   8  13      589.64      641.71     22.52 o 
   5   8  13      165.64      204.45     14.95 o 
   6   8  13      270.48      254.17     15.62 o 
   7   8  13      389.01      340.73     20.48 o 
  -8   9  13      121.49      132.06     17.87 o 
  -7   9  13      669.82      675.00     27.11 o 
  -6   9  13        0.03       -4.70      7.28 o 
  -5   9  13     1585.39     1577.63     35.42 o 
  -4   9  13      106.98      106.19     21.15 o 
  -3   9  13      705.74      682.16     24.64 o 
  -2   9  13      185.95      186.39     12.38 o 
  -1   9  13     1817.91     1907.50     37.30 o 
   0   9  13     1035.29     1012.59     26.97 o 
   1   9  13     1318.99     1344.64     33.03 o 
   2   9  13      236.49      245.04     14.85 o 
   3   9  13      567.74      581.36     20.97 o 
   4   9  13      452.38      439.38     19.65 o 
   5   9  13      134.09      110.25     12.18 o 
  -6  10  13      602.65      628.64     27.77 o 
  -5  10  13       74.61       73.14     11.61 o 
  -4  10  13      192.78      142.81     22.79 o 
  -3  10  13       42.82       61.36     12.56 o 
  -2  10  13      479.10      505.37     17.88 o 
  -1  10  13      372.95      352.92     16.85 o 
   0  10  13     1051.50     1081.82     30.19 o 
   1  10  13      514.45      529.34     22.66 o 
   2  10  13      636.17      688.88     25.00 o 
   3  10  13     1049.00     1042.70     31.24 o 
   4  10  13      350.35      366.15     19.33 o 
  -4  11  13       19.63        9.61     21.29 o 
  -3  11  13       12.03       -3.90      8.49 o 
  -2  11  13       72.03       80.55     13.85 o 
  -1  11  13      290.84      293.66     19.89 o 
   0  11  13      336.70      343.25     17.61 o 
   1  11  13       79.83       74.91     11.98 o 
 -12   0  14      472.38      433.06     28.80 o 
 -10   0  14      628.95      672.06     29.99 o 
  -8   0  14     1120.65     1079.98     34.68 o 
  -6   0  14     3316.57     3441.11     45.86 o 
  -4   0  14      460.01      456.83     11.71 o 
  -2   0  14     1203.51     1125.90     17.30 o 
   0   0  14     1803.70     1763.42     22.07 o 
   2   0  14      155.44      165.23      6.81 o 
   4   0  14     2020.17     1990.13     57.01 o 
   6   0  14     2002.15     2008.04     35.83 o 
   8   0  14      365.68      398.72     17.48 o 
 -12   1  14       41.26       25.26     10.68 o 
 -11   1  14      321.95      351.84     17.40 o 
 -10   1  14       58.99       67.87     10.90 o 
  -9   1  14      839.24      846.33     41.32 o 
  -8   1  14       20.40       26.21      7.32 o 
  -7   1  14      734.28      766.79     15.67 o 
  -6   1  14      443.58      392.17      7.64 o 
  -5   1  14      549.16      545.56     10.43 o 
  -4   1  14     1001.06     1044.26     12.21 o 
  -3   1  14      179.21      178.87      4.97 o 
  -2   1  14     1277.18     1262.36     12.97 o 
  -1   1  14       46.99       51.72      3.77 o 
   0   1  14      932.62      924.91     11.21 o 
   1   1  14      624.74      627.12     11.90 o 
   2   1  14      135.79      127.58      4.15 o 
   3   1  14      312.80      274.97      6.32 o 
   4   1  14     1974.09     1932.33     21.56 o 
   5   1  14     1545.83     1562.33     20.13 o 
   6   1  14       16.86       14.97      4.28 o 
   7   1  14      361.74      376.37     10.30 o 
   8   1  14       34.73       32.99      6.60 o 
   9   1  14      599.73      588.46     19.98 o 
 -12   2  14     1112.65     1239.75     38.65 o 
 -11   2  14      188.97      196.95     20.05 o 
 -10   2  14      504.98      478.83     18.80 o 
  -9   2  14      367.79      360.89     15.90 o 
  -8   2  14      588.23      602.11     14.02 o 
  -7   2  14      327.15      325.07      9.98 o 
  -6   2  14       32.10       28.39      5.15 o 
  -5   2  14      700.47      690.45     10.19 o 
  -4   2  14      108.33      102.61      4.50 o 
  -3   2  14     2299.18     2222.09     20.54 o 
  -2   2  14      403.45      366.14      6.77 o 
  -1   2  14     1385.41     1406.05     17.58 o 
   0   2  14      237.49      233.57      6.64 o 
   1   2  14     2314.16     2443.61     26.62 o 
   2   2  14     1285.46     1248.11     22.62 o 
   3   2  14      822.72      854.75     14.48 o 
   4   2  14      606.50      580.97     14.38 o 
   5   2  14      747.90      710.89     11.84 o 
   6   2  14      234.68      238.21      7.67 o 
   7   2  14       45.63       49.91      7.73 o 
   8   2  14      406.57      390.59     15.80 o 
   9   2  14      105.49      106.57     11.24 o 
 -12   3  14      258.09      256.68     20.00 o 
 -11   3  14      803.23      771.31     27.32 o 
 -10   3  14     1080.68     1105.34     29.24 o 
  -9   3  14      497.06      506.42     15.75 o 
  -8   3  14     1384.25     1448.77     24.80 o 
  -7   3  14     1341.44     1284.72     21.69 o 
  -6   3  14     2275.98     2313.15     38.57 o 
  -5   3  14       13.41        6.99      3.13 o 
  -4   3  14     1088.53     1040.17     13.00 o 
  -3   3  14      296.08      268.01     10.04 o 
  -2   3  14     6335.95     6371.84     59.73 o 
  -1   3  14       17.05       13.65      5.96 o 
   0   3  14     5673.64     5753.30     56.32 o 
   1   3  14      230.78      203.41     14.64 o 
   2   3  14     4099.43     4190.04     44.40 o 
   3   3  14        7.07       15.09      4.33 o 
   4   3  14      288.24      267.13     13.88 o 
   5   3  14      162.46      207.73     26.07 o 
   6   3  14     1080.66     1122.03     27.03 o 
   7   3  14      476.76      458.11     22.28 o 
   8   3  14      248.70      260.39     14.70 o 
   9   3  14      320.07      331.61     16.81 o 
 -11   4  14      434.83      464.69     21.31 o 
 -10   4  14      294.81      290.76     16.56 o 
  -9   4  14     1866.83     1935.13     33.59 o 
  -8   4  14      288.17      264.21     14.79 o 
  -7   4  14     2460.21     2431.67     34.68 o 
  -6   4  14      160.51      126.49     11.37 o 
  -5   4  14     2741.65     2775.14     33.51 o 
  -4   4  14       25.47       27.68      7.48 o 
  -3   4  14     6407.26     6519.52     63.56 o 
  -2   4  14      131.60      107.42      8.29 o 
  -1   4  14     4522.25     4697.31     48.41 o 
   0   4  14      141.03      107.72     13.15 o 
   1   4  14     3884.77     3991.67     43.87 o 
   2   4  14      234.36      217.34      9.46 o 
   3   4  14     2632.14     2647.61     40.71 o 
   4   4  14       30.20       39.09     11.59 o 
   5   4  14     1822.26     1886.18     36.91 o 
   6   4  14      169.71      150.35     13.37 o 
   7   4  14     1328.44     1344.18     33.16 o 
   8   4  14      178.33      210.93     15.54 o 
   9   4  14      206.72      247.15     16.18 o 
 -11   5  14      152.61      169.52     16.03 o 
 -10   5  14     1299.13     1345.37     33.78 o 
  -9   5  14        1.05        5.49      6.19 o 
  -8   5  14     3301.09     3328.42     50.24 o 
  -7   5  14      558.13      551.15     14.94 o 
  -6   5  14     3209.60     3287.62     42.89 o 
  -5   5  14      103.47      106.46      9.60 o 
  -4   5  14     6096.38     6204.47     54.82 o 
  -3   5  14       33.39       32.45      8.47 o 
  -2   5  14     3731.66     3700.18     41.15 o 
  -1   5  14       76.11       74.52      8.68 o 
   0   5  14     3028.41     3154.08     36.88 o 
   1   5  14       16.29       15.59      9.68 o 
   2   5  14     3902.22     3832.21     55.98 o 
   3   5  14      132.19      118.75     10.28 o 
   4   5  14     1620.40     1615.43     31.23 o 
   5   5  14      102.04      114.18     10.68 o 
   6   5  14     1517.56     1614.89     35.62 o 
   7   5  14       32.04       35.61      9.94 o 
   8   5  14      524.75      534.39     20.71 o 
 -10   6  14       11.08        4.28      6.53 o 
  -9   6  14     2247.07     2364.54     44.93 o 
  -8   6  14        2.52        9.05      6.69 o 
  -7   6  14     2081.38     2101.34     33.28 o 
  -6   6  14      102.67       74.67      7.51 o 
  -5   6  14     7461.61     7366.20     84.56 o 
  -4   6  14       90.64       57.81     12.31 o 
  -3   6  14     6704.42     6699.06     73.04 o 
  -2   6  14       15.84       23.50      5.17 o 
  -1   6  14     1536.03     1472.31     22.13 o 
   0   6  14        0.03        2.51      4.41 o 
   1   6  14     4575.21     4659.18     66.68 o 
   2   6  14       37.77       52.52     22.14 o 
   3   6  14     3714.10     3776.24     60.31 o 
   4   6  14        3.25       -6.19      7.06 o 
   5   6  14     1431.71     1486.03     34.85 o 
   6   6  14        2.27       -3.62      7.80 o 
   7   6  14      555.24      596.44     23.42 o 
   8   6  14       63.53       83.32     12.03 o 
 -10   7  14      426.20      413.57     31.29 o 
  -9   7  14       71.21       38.57     13.22 o 
  -8   7  14     2890.66     2979.40     50.53 o 
  -7   7  14      146.27      140.03     12.81 o 
  -6   7  14     1369.61     1434.64     31.33 o 
  -5   7  14        6.34       -4.74      9.09 o 
  -4   7  14     6721.37     6721.33    108.48 o 
  -3   7  14      330.72      298.17     11.83 o 
  -2   7  14     2237.75     2226.17     30.34 o 
  -1   7  14      232.32      229.51     27.48 o 
   0   7  14     4660.94     4662.35     68.49 o 
   1   7  14       72.92       70.32      9.49 o 
   2   7  14     2391.14     2506.42     45.08 o 
   3   7  14        0.22       -7.25      7.25 o 
   4   7  14     2040.32     2005.78     41.30 o 
   5   7  14      285.88      278.41     16.34 o 
   6   7  14      567.25      551.66     21.71 o 
   7   7  14      216.56      227.16     16.78 o 
  -9   8  14      874.77      877.62     34.02 o 
  -8   8  14      346.42      381.74     77.56 o 
  -7   8  14     1364.10     1327.39     34.72 o 
  -6   8  14       10.97        0.99     14.29 o 
  -5   8  14     1638.34     1676.27     33.80 o 
  -4   8  14       13.64        4.37      6.30 o 
  -3   8  14     2211.29     2164.72     33.77 o 
  -2   8  14        0.89        4.68      4.82 o 
  -1   8  14     3629.33     3647.88     59.77 o 
   0   8  14       53.51       63.74      9.19 o 
   1   8  14     3195.96     3339.54     57.40 o 
   2   8  14       59.40       57.14      9.79 o 
   3   8  14      693.67      760.44     23.03 o 
   4   8  14      128.32      160.75     13.02 o 
   5   8  14      377.81      359.87     17.55 o 
   6   8  14      326.94      334.24     29.18 o 
  -7   9  14      363.10      372.78     20.96 o 
  -6   9  14      796.94      760.40     23.79 o 
  -5   9  14        4.95       -2.99     11.14 o 
  -4   9  14     1284.49     1297.35     33.30 o 
  -3   9  14      122.53      119.23     25.23 o 
  -2   9  14     1918.03     1947.34     39.17 o 
  -1   9  14       49.54       41.16      9.63 o 
   0   9  14     1650.79     1698.72     38.16 o 
   1   9  14      513.03      492.96     27.09 o 
   2   9  14      882.47      894.80     25.85 o 
   3   9  14      364.94      395.11     18.36 o 
   4   9  14      353.22      379.19     18.80 o 
   5   9  14      112.97      128.78     14.01 o 
  -6  10  14      252.57      232.39     17.92 o 
  -5  10  14      369.09      358.28     27.42 o 
  -4  10  14      161.09      133.97     12.64 o 
  -3  10  14      363.85      343.17     19.24 o 
  -2  10  14       11.23       23.99     10.79 o 
  -1  10  14      768.94      837.04     24.51 o 
   0  10  14      151.33      134.95     13.15 o 
   1  10  14      309.84      303.95     16.75 o 
   2  10  14      399.18      430.24     20.41 o 
   3  10  14      576.34      609.54     25.17 o 
  -3  11  14      130.65      162.03     15.77 o 
  -2  11  14       52.07       55.62     13.26 o 
  -1  11  14       36.78       30.81     11.22 o 
   0  11  14      131.36      127.88     13.49 o 
 -11   0  15     1491.52     1553.70     55.10 o 
  -9   0  15     1316.94     1407.74     44.58 o 
  -7   0  15     1412.71     1518.77     40.12 o 
  -5   0  15     3623.01     3554.05     47.05 o 
  -3   0  15     1246.06     1146.39     18.74 o 
  -1   0  15     2229.88     2336.67     40.68 o 
   1   0  15      397.00      411.58      9.96 o 
   3   0  15      201.95      214.95      8.46 o 
   5   0  15      364.09      339.06     10.92 o 
   7   0  15       22.08       39.79      9.70 o 
   9   0  15       83.56       56.53     24.50 o 
 -12   1  15     1109.76     1156.20     34.72 o 
 -11   1  15        1.59       20.73      9.76 o 
 -10   1  15     1156.31     1200.89     30.23 o 
  -9   1  15       23.45       18.74      8.08 o 
  -8   1  15     2095.70     2169.27     39.92 o 
  -7   1  15       80.26       80.98      7.83 o 
  -6   1  15     2930.76     2898.51     29.96 o 
  -5   1  15       59.03       77.74      6.67 o 
  -4   1  15     1263.01     1293.51     14.95 o 
  -3   1  15        4.27       -1.08      3.01 o 
  -2   1  15      476.46      445.90      7.41 o 
  -1   1  15      647.85      618.04      8.36 o 
   0   1  15      103.52       80.98      3.51 o 
   1   1  15      620.21      626.93      8.43 o 
   2   1  15       54.15       53.54      3.49 o 
   3   1  15      512.95      492.90      8.25 o 
   4   1  15      170.28      175.47      6.23 o 
   5   1  15       12.30       15.75      4.13 o 
   6   1  15      148.15      132.38      6.21 o 
   7   1  15       32.78       35.27      4.96 o 
   8   1  15       83.35       86.65      8.90 o 
   9   1  15       32.46       30.91     11.47 o 
 -12   2  15      185.79      245.38     49.51 o 
 -11   2  15     1313.58     1381.75     40.35 o 
 -10   2  15      107.41      137.73     12.96 o 
  -9   2  15     1503.89     1592.13     33.82 o 
  -8   2  15      287.34      288.61     10.46 o 
  -7   2  15     1472.42     1467.29     23.00 o 
  -6   2  15     1574.88     1589.69     28.30 o 
  -5   2  15     1866.90     1878.76     20.27 o 
  -4   2  15     1347.86     1293.97     15.48 o 
  -3   2  15     1481.34     1483.59     16.28 o 
  -2   2  15     3478.69     3575.76     30.71 o 
  -1   2  15      121.93      114.14     12.48 o 
   0   2  15     1013.66      984.94     14.00 o 
   1   2  15       10.59        8.07      3.80 o 
   2   2  15     1487.04     1442.50     19.10 o 
   3   2  15       31.51       32.35      5.95 o 
   4   2  15      974.44      984.84     16.73 o 
   5   2  15       65.66       75.79      8.82 o 
   6   2  15      223.49      237.72     11.56 o 
   7   2  15      166.80      148.24     10.99 o 
   8   2  15      197.30      211.11     16.52 o 
   9   2  15      219.58      224.09     15.34 o 
 -11   3  15      242.65      227.74     16.75 o 
 -10   3  15     1062.44     1129.70     32.01 o 
  -9   3  15      599.23      592.18     20.42 o 
  -8   3  15     1275.94     1283.32     23.84 o 
  -7   3  15     1311.16     1302.60     27.10 o 
  -6   3  15      706.45      694.85     21.03 o 
  -5   3  15      985.02      938.93     15.55 o 
  -4   3  15      327.08      273.98      9.66 o 
  -3   3  15     4070.77     4099.08     35.54 o 
  -2   3  15     2167.91     2203.70     27.11 o 
  -1   3  15     2794.10     2894.33     32.13 o 
   0   3  15        2.11       -4.18      4.18 o 
   1   3  15     4249.35     4309.93     46.50 o 
   2   3  15        0.02       -2.89      4.02 o 
   3   3  15     1677.31     1687.42     23.74 o 
   4   3  15      321.45      308.64      9.39 o 
   5   3  15     1081.63     1126.88     24.16 o 
   6   3  15       85.45      102.37     10.20 o 
   7   3  15      976.46     1007.04     25.75 o 
   8   3  15      105.51      111.42     12.01 o 
   9   3  15      240.46      252.24     16.05 o 
 -11   4  15      211.65      193.80     14.82 o 
 -10   4  15      404.82      393.05     24.49 o 
  -9   4  15      696.44      686.04     18.37 o 
  -8   4  15     1431.84     1468.16     35.08 o 
  -7   4  15      972.18      940.87     20.89 o 
  -6   4  15     1517.63     1520.67     23.07 o 
  -5   4  15       41.03       44.34     10.67 o 
  -4   4  15     2911.42     2897.95     28.52 o 
  -3   4  15      353.17      354.44     30.77 o 
  -2   4  15     4470.28     4608.07     51.69 o 
  -1   4  15      164.21      127.53     17.02 o 
   0   4  15     3653.80     3670.48     42.03 o 
   1   4  15      115.70      100.49      8.63 o 
   2   4  15     1614.76     1675.96     24.14 o 
   3   4  15      357.73      324.80     22.05 o 
   4   4  15     1200.04     1255.51     27.58 o 
   5   4  15       97.69      107.07     10.83 o 
   6   4  15     2140.09     2172.64     43.19 o 
   7   4  15      120.04      111.71     11.83 o 
   8   4  15      668.52      702.77     24.83 o 
 -11   5  15      325.43      294.36     17.84 o 
 -10   5  15       27.16       21.98      8.71 o 
  -9   5  15     1083.16     1029.38     23.37 o 
  -8   5  15      472.52      421.94     15.00 o 
  -7   5  15     1987.16     1952.89     31.17 o 
  -6   5  15      136.39      112.85     10.88 o 
  -5   5  15     3041.05     3070.94     37.84 o 
  -4   5  15       55.81       55.65      6.49 o 
  -3   5  15     6761.88     6760.01     71.23 o 
  -2   5  15       27.10       17.63      5.17 o 
  -1   5  15     2376.24     2352.60     30.55 o 
   0   5  15     1153.51     1153.21     19.80 o 
   1   5  15     5486.77     5565.75     62.21 o 
   2   5  15       16.36       12.98     10.04 o 
   3   5  15     2867.09     2876.65     47.64 o 
   4   5  15      100.24       95.86     11.49 o 
   5   5  15     2052.95     2059.66     41.26 o 
   6   5  15       53.80       81.18     12.99 o 
   7   5  15     1085.79     1141.30     31.43 o 
   8   5  15        5.75       14.55      9.25 o 
 -10   6  15      496.70      513.77     20.55 o 
  -9   6  15        1.14       -6.89      6.89 o 
  -8   6  15     1561.43     1545.19     29.50 o 
  -7   6  15       34.71       27.47      6.31 o 
  -6   6  15     1571.15     1536.93     31.75 o 
  -5   6  15       45.27       38.62      8.12 o 
  -4   6  15     6292.53     6410.58     72.53 o 
  -3   6  15      217.97      187.89     14.15 o 
  -2   6  15     1928.58     1876.02     27.13 o 
  -1   6  15        5.06        5.21      6.34 o 
   0   6  15     2499.45     2468.75     32.86 o 
   1   6  15      108.38      100.44     10.26 o 
   2   6  15     7784.25     7992.97    114.39 o 
   3   6  15        7.29       -7.71      7.71 o 
   4   6  15     2571.62     2758.80     50.84 o 
   5   6  15       90.78       98.82     11.80 o 
   6   6  15     1130.77     1163.14     31.45 o 
   7   6  15        0.07       -7.24      8.47 o 
  -9   7  15      705.55      702.18     25.13 o 
  -8   7  15      233.13      207.78     14.82 o 
  -7   7  15     1153.63     1208.53     31.44 o 
  -6   7  15       83.75       82.77      9.44 o 
  -5   7  15     2725.57     2705.37     45.98 o 
  -4   7  15      147.92      111.26      9.57 o 
  -3   7  15     1598.41     1607.22     26.17 o 
  -2   7  15       39.97       39.51      8.91 o 
  -1   7  15     3797.06     3834.87     48.33 o 
   0   7  15        7.78       -6.52      7.48 o 
   1   7  15     2869.51     2956.88     50.56 o 
   2   7  15       21.90       15.94      8.07 o 
   3   7  15     2795.08     2803.98     52.82 o 
   4   7  15       27.69       28.55      9.47 o 
   5   7  15     1089.54     1070.33     30.10 o 
   6   7  15      129.47      123.02     13.76 o 
   7   7  15      756.41      756.78     27.66 o 
  -8   8  15      707.10      669.80     46.31 o 
  -7   8  15      994.51      939.55     26.93 o 
  -6   8  15      417.16      422.07     18.55 o 
  -5   8  15      236.24      188.38     15.60 o 
  -4   8  15     1714.60     1686.22     38.03 o 
  -3   8  15      414.98      401.08     17.77 o 
  -2   8  15     3149.32     3043.64     55.85 o 
  -1   8  15       53.73       47.01      9.06 o 
   0   8  15     2449.73     2524.55     47.40 o 
   1   8  15        1.74       -7.58     12.69 o 
   2   8  15     1719.38     1736.66     38.36 o 
   3   8  15       28.06       28.47      9.34 o 
   4   8  15     1220.98     1170.06     32.24 o 
   5   8  15      106.48      102.74     12.79 o 
   6   8  15      860.05      965.33     32.28 o 
  -7   9  15      343.52      334.10     20.47 o 
  -6   9  15      104.81      104.12     22.02 o 
  -5   9  15      348.61      361.80     17.48 o 
  -4   9  15      520.31      464.07     23.46 o 
  -3   9  15     1811.45     1793.04     44.80 o 
  -2   9  15      268.42      242.37     13.89 o 
  -1   9  15     1488.25     1474.12     34.82 o 
   0   9  15       15.29       19.73      8.23 o 
   1   9  15     1259.66     1312.97     41.04 o 
   2   9  15       18.48       18.00      9.53 o 
   3   9  15      331.47      319.23     17.63 o 
   4   9  15       28.26       32.05     10.42 o 
  -5  10  15      438.86      421.30     22.55 o 
  -4  10  15      193.04      180.93     14.89 o 
  -3  10  15      630.26      633.77     26.51 o 
  -2  10  15      553.28      595.31     25.57 o 
  -1  10  15       49.23       46.10      9.87 o 
   0  10  15      345.71      356.04     19.13 o 
   1  10  15       84.38       86.37     11.56 o 
   2  10  15      282.26      303.59     18.07 o 
 -12   0  16     1859.25     1858.18     66.99 o 
 -10   0  16     1535.16     1571.32     52.34 o 
  -8   0  16     6446.71     6690.76    136.83 o 
  -6   0  16      748.68      711.98     15.88 o 
  -4   0  16     1935.91     1893.23     29.03 o 
  -2   0  16     1807.28     1802.61     24.66 o 
   0   0  16     2563.66     2575.01     33.76 o 
   2   0  16       56.74       59.04      7.05 o 
   4   0  16      640.17      638.26     15.70 o 
   6   0  16      110.82      109.50      8.36 o 
   8   0  16        3.27       10.32     15.81 o 
 -12   1  16        3.46        3.10     10.70 o 
 -11   1  16     1893.53     2003.72     49.30 o 
 -10   1  16        0.06        3.55      8.59 o 
  -9   1  16     2511.52     2694.36     51.81 o 
  -8   1  16      285.93      291.03     14.61 o 
  -7   1  16     5583.77     5772.42     68.86 o 
  -6   1  16     1048.60     1020.25     38.64 o 
  -5   1  16     3550.72     3581.54     34.49 o 
  -4   1  16       25.48       18.50      3.66 o 
  -3   1  16     2169.62     2269.21     24.38 o 
  -2   1  16       22.74       25.03      6.39 o 
  -1   1  16     2381.26     2333.22     26.76 o 
   0   1  16      838.60      826.75     13.69 o 
   1   1  16     1213.13     1198.27     16.50 o 
   2   1  16       14.92       21.33      4.29 o 
   3   1  16       15.00       43.03      7.14 o 
   4   1  16      529.25      489.71     14.60 o 
   5   1  16      243.65      226.59      8.52 o 
   6   1  16       40.86       53.97      7.54 o 
   7   1  16        0.85       -5.85      5.85 o 
   8   1  16        6.54       15.56      6.83 o 
   9   1  16       29.87       57.77     47.29 o 
 -11   2  16        7.86       -1.83     12.07 o 
 -10   2  16     2041.08     2052.63     43.83 o 
  -9   2  16      201.85      229.40     13.97 o 
  -8   2  16     1023.10     1070.96     21.25 o 
  -7   2  16      166.62      162.89     19.26 o 
  -6   2  16     5697.54     5732.95     82.99 o 
  -5   2  16     1445.87     1373.11     24.63 o 
  -4   2  16     2687.17     2738.26     28.16 o 
  -3   2  16     1251.02     1251.91     15.81 o 
  -2   2  16     3961.91     3889.28     40.76 o 
  -1   2  16      668.24      640.62     12.11 o 
   0   2  16       78.37       78.52      5.75 o 
   1   2  16     1795.77     1797.64     22.61 o 
   2   2  16     1313.37     1352.54     19.98 o 
   3   2  16      983.97     1007.76     17.95 o 
   4   2  16      144.93      123.18     11.47 o 
   5   2  16      191.07      201.05      8.30 o 
   6   2  16       88.81      112.75     11.23 o 
   7   2  16      536.11      572.74     21.63 o 
   8   2  16        6.64       -2.13      7.23 o 
 -11   3  16      608.66      602.04     23.76 o 
 -10   3  16      141.75      129.97     13.59 o 
  -9   3  16      519.57      527.13     19.64 o 
  -8   3  16      365.62      342.46     12.13 o 
  -7   3  16     2613.73     2579.66     50.05 o 
  -6   3  16      298.63      315.62     19.69 o 
  -5   3  16      899.86      883.60     15.80 o 
  -4   3  16     1978.48     1967.27     32.80 o 
  -3   3  16     2955.30     3031.38     44.26 o 
  -2   3  16     3657.92     3651.81     41.01 o 
  -1   3  16      688.50      658.21     20.87 o 
   0   3  16      883.63      837.77     14.44 o 
   1   3  16        4.29       -4.19      4.19 o 
   2   3  16     1160.21     1162.05     19.08 o 
   3   3  16     1450.01     1325.71     20.39 o 
   4   3  16      968.29      972.64     21.80 o 
   5   3  16       42.87       30.09      7.65 o 
   6   3  16     1148.74     1193.42     28.84 o 
   7   3  16        1.66       -4.56     10.52 o 
   8   3  16      520.88      495.43     19.92 o 
 -11   4  16      152.98      146.17     13.66 o 
 -10   4  16      409.01      404.22     20.10 o 
  -9   4  16       40.73       66.79     22.19 o 
  -8   4  16     1378.95     1350.48     26.18 o 
  -7   4  16      710.03      679.94     16.91 o 
  -6   4  16      305.46      277.32      9.90 o 
  -5   4  16      947.55      926.24     16.19 o 
  -4   4  16     1223.23     1150.63     18.42 o 
  -3   4  16     4983.80     4861.47     53.50 o 
  -2   4  16     1693.71     1673.38     47.83 o 
  -1   4  16     4011.63     4192.69     47.99 o 
   0   4  16     1197.63     1226.00     26.29 o 
   1   4  16     1588.04     1596.20     26.10 o 
   2   4  16      291.21      218.08      9.03 o 
   3   4  16     1598.89     1634.44     30.36 o 
   4   4  16       26.35       19.99      7.68 o 
   5   4  16     1394.16     1435.78     32.26 o 
   6   4  16        0.75        6.60      8.06 o 
   7   4  16     1208.62     1302.18     33.72 o 
   8   4  16        0.88       -1.32      7.64 o 
 -10   5  16       97.95      128.86     12.46 o 
  -9   5  16      395.25      378.75     20.79 o 
  -8   5  16      839.00      822.94     19.44 o 
  -7   5  16      112.69       98.83      8.33 o 
  -6   5  16      621.29      627.51     14.48 o 
  -5   5  16       16.42        9.46      6.00 o 
  -4   5  16     1879.90     1838.10     26.32 o 
  -3   5  16      493.07      459.10     28.94 o 
  -2   5  16     2238.62     2159.45     28.83 o 
  -1   5  16      352.86      331.20     10.14 o 
   0   5  16     3370.33     3531.55     43.64 o 
   1   5  16     1980.14     1944.29     30.46 o 
   2   5  16     6641.22     6663.62     96.21 o 
   3   5  16        0.49        0.06      6.10 o 
   4   5  16     1637.80     1741.78     36.56 o 
   5   5  16        1.53        2.72      9.08 o 
   6   5  16     1136.13     1162.03     31.26 o 
   7   5  16        3.07       14.43      8.91 o 
 -10   6  16      103.79       89.29     15.48 o 
  -9   6  16      466.52      434.78     20.61 o 
  -8   6  16       38.49       30.86      9.25 o 
  -7   6  16      499.49      516.63     19.49 o 
  -6   6  16        4.94       -7.46      7.46 o 
  -5   6  16     1406.21     1418.63     29.55 o 
  -4   6  16       79.06       64.30     11.93 o 
  -3   6  16     1559.28     1599.29     24.88 o 
  -2   6  16        1.86       -1.06      4.65 o 
  -1   6  16     1325.76     1305.38     26.08 o 
   0   6  16       29.06       33.96      6.10 o 
   1   6  16     3674.17     3746.50     59.07 o 
   2   6  16       99.68      115.07     14.50 o 
   3   6  16     3715.47     3817.44     64.89 o 
   4   6  16       79.35      110.97     25.83 o 
   5   6  16     1820.24     1847.05     42.24 o 
   6   6  16        0.18       -9.80      9.80 o 
   7   6  16      724.92      722.70     30.78 o 
  -9   7  16      260.52      243.88     16.06 o 
  -8   7  16      260.49      241.33     14.74 o 
  -7   7  16      311.53      300.85     15.80 o 
  -6   7  16      517.44      491.71     17.88 o 
  -5   7  16        0.78       -2.62      6.27 o 
  -4   7  16     1604.98     1582.22     31.98 o 
  -3   7  16       36.78       26.85      5.67 o 
  -2   7  16     1200.59     1211.66     22.09 o 
  -1   7  16       84.50       94.85      9.57 o 
   0   7  16     3091.36     3097.11     52.82 o 
   1   7  16       16.77        9.11      7.43 o 
   2   7  16     2041.49     2131.36     43.26 o 
   3   7  16        0.17       -6.88      8.12 o 
   4   7  16     2347.32     2353.28     49.46 o 
   5   7  16       59.56       55.88     11.23 o 
   6   7  16     1169.37     1141.76     33.62 o 
  -8   8  16      705.32      626.43     50.39 o 
  -7   8  16      153.72      166.02     14.35 o 
  -6   8  16       78.88       91.26     12.18 o 
  -5   8  16      263.11      241.19     13.77 o 
  -4   8  16      266.75      247.58     14.56 o 
  -3   8  16     1442.92     1402.98     31.07 o 
  -2   8  16      439.11      423.53     17.51 o 
  -1   8  16     1418.72     1427.88     39.56 o 
   0   8  16      145.87      134.89     12.45 o 
   1   8  16     1555.10     1619.16     36.64 o 
   2   8  16       64.10       64.14     10.47 o 
   3   8  16     1125.78     1149.44     31.02 o 
   4   8  16        0.72       11.88      9.12 o 
   5   8  16     1035.69     1056.41     32.54 o 
  -7   9  16      372.03      349.29     22.32 o 
  -6   9  16      230.87      224.97     15.99 o 
  -5   9  16      581.66      577.78     21.41 o 
  -4   9  16      585.71      574.15     54.98 o 
  -3   9  16      970.51      938.79     33.32 o 
  -2   9  16      944.50      915.23     26.34 o 
  -1   9  16      276.93      294.43     16.25 o 
   0   9  16      685.61      658.54     24.06 o 
   1   9  16       54.45       41.98      9.89 o 
   2   9  16      651.58      638.81     24.51 o 
   3   9  16      103.36       98.22     14.60 o 
   4   9  16      158.59      151.59     14.31 o 
  -4  10  16      841.84      839.34     31.94 o 
  -3  10  16      115.22      127.49     15.64 o 
  -2  10  16      603.64      575.61     28.11 o 
  -1  10  16      331.19      304.12     16.66 o 
   0  10  16      146.16      106.36     12.70 o 
   1  10  16      145.35      127.90     13.89 o 
   2  10  16       54.64       53.09     13.06 o 
 -11   0  17     3138.33     3330.27    102.03 o 
  -9   0  17     4988.50     5203.86    120.47 o 
  -7   0  17     9821.83    10300.45    314.75 o 
  -5   0  17     1240.49     1128.24     24.45 o 
  -3   0  17     3260.80     3273.01     43.10 o 
  -1   0  17     4883.37     4932.91     59.39 o 
   1   0  17     1169.18     1205.23     20.84 o 
   3   0  17     2489.71     2374.32     81.48 o 
   5   0  17       70.64       85.66      8.62 o 
   7   0  17      118.28      121.43     25.05 o 
 -11   1  17      333.32      422.77     49.11 o 
 -10   1  17     2040.83     2163.26     46.62 o 
  -9   1  17        3.22        6.56     10.19 o 
  -8   1  17     3281.41     3404.19     58.24 o 
  -7   1  17     1520.09     1465.95     39.67 o 
  -6   1  17     7380.05     7476.96     80.28 o 
  -5   1  17      482.94      485.36     20.52 o 
  -4   1  17     3103.41     3166.97     31.52 o 
  -3   1  17        0.72       -4.04      4.04 o 
  -2   1  17     2784.00     2728.01     25.99 o 
  -1   1  17      662.57      610.19      9.38 o 
   0   1  17     3317.80     3329.02     38.26 o 
   1   1  17       30.96       32.23      5.12 o 
   2   1  17     1335.69     1346.99     20.03 o 
   3   1  17      832.43      790.72     22.69 o 
   4   1  17     1463.44     1466.59     22.13 o 
   5   1  17      159.27      176.69      8.43 o 
   6   1  17      142.58      138.54      8.00 o 
   7   1  17       39.32       40.53      7.52 o 
   8   1  17       96.10      117.30     14.24 o 
 -11   2  17     1303.94     1385.37     51.68 o 
 -10   2  17      112.99      212.68     64.13 o 
  -9   2  17     1290.97     1363.26     31.86 o 
  -8   2  17      148.02      132.65     15.39 o 
  -7   2  17     2267.13     2241.49     33.09 o 
  -6   2  17       83.33       72.30      7.26 o 
  -5   2  17     6327.58     6421.42     62.12 o 
  -4   2  17      719.32      704.10     19.81 o 
  -3   2  17     3556.95     3538.64     34.64 o 
  -2   2  17      735.26      731.10     15.16 o 
  -1   2  17     3508.05     3623.85     40.99 o 
   0   2  17        2.38        3.36      3.91 o 
   1   2  17      592.16      572.97     13.54 o 
   2   2  17      195.84      190.18      8.01 o 
   3   2  17      960.31      915.15     16.35 o 
   4   2  17      567.21      604.01     13.58 o 
   5   2  17      523.66      533.75     13.84 o 
   6   2  17      500.87      482.62     17.19 o 
   7   2  17      175.18      165.55     18.24 o 
   8   2  17      127.73      122.09     11.35 o 
 -11   3  17       18.35       61.76     25.64 o 
 -10   3  17      855.86      878.25     26.69 o 
  -9   3  17        6.30       20.89      8.06 o 
  -8   3  17     1542.38     1525.40     32.11 o 
  -7   3  17      174.73      146.22      8.66 o 
  -6   3  17     1767.42     1768.13     26.94 o 
  -5   3  17      241.19      217.56     15.56 o 
  -4   3  17     3799.88     3657.44     37.88 o 
  -3   3  17     1691.51     1560.25     36.78 o 
  -2   3  17     5420.18     5495.26     59.89 o 
  -1   3  17     2232.94     2195.15     29.23 o 
   0   3  17      796.35      795.48     16.46 o 
   1   3  17      533.87      535.07     16.91 o 
   2   3  17      774.45      779.67     15.69 o 
   3   3  17      647.22      636.32     15.92 o 
   4   3  17      181.91      187.64     13.56 o 
   5   3  17      515.68      534.39     17.11 o 
   6   3  17      116.70      106.26     10.39 o 
   7   3  17      611.64      663.33     22.57 o 
   8   3  17       40.39       39.88     10.13 o 
 -11   4  17      264.05      250.23     16.66 o 
 -10   4  17       28.38       29.35      9.54 o 
  -9   4  17      485.47      464.34     14.78 o 
  -8   4  17       64.07       67.59      8.38 o 
  -7   4  17      773.57      776.19     17.01 o 
  -6   4  17       17.30       20.87      6.01 o 
  -5   4  17      535.53      530.27     15.48 o 
  -4   4  17      370.00      367.34     13.18 o 
  -3   4  17     2489.11     2454.62     32.86 o 
  -2   4  17     3943.05     3951.48     47.41 o 
  -1   4  17     1578.37     1475.63     23.90 o 
   0   4  17     2057.01     2021.39     28.16 o 
   1   4  17     1797.84     1822.03     26.19 o 
   2   4  17     2153.42     2121.08     30.63 o 
   3   4  17      425.27      423.34     14.92 o 
   4   4  17      862.04      924.85     23.24 o 
   5   4  17       66.52       70.02     17.82 o 
   6   4  17     1166.32     1197.44     30.60 o 
   7   4  17        0.46        7.30      8.68 o 
 -10   5  17      160.06      167.00     17.44 o 
  -9   5  17        4.30        4.49      6.81 o 
  -8   5  17      168.65      147.27     13.31 o 
  -7   5  17        9.60        6.63      6.58 o 
  -6   5  17      219.48      210.59     12.05 o 
  -5   5  17      199.71      198.92     14.74 o 
  -4   5  17        1.25        5.89      4.54 o 
  -3   5  17     1046.42     1060.43     19.46 o 
  -2   5  17      491.48      482.79     12.65 o 
  -1   5  17      212.10      236.46      9.47 o 
   0   5  17      583.49      574.86     13.95 o 
   1   5  17     4274.38     4319.89     55.32 o 
   2   5  17      778.77      756.33     21.88 o 
   3   5  17     1994.61     2050.39     42.19 o 
   4   5  17        5.45       29.62     27.31 o 
   5   5  17     1095.32     1115.60     29.79 o 
   6   5  17        0.23       -3.63      8.14 o 
   7   5  17      909.48      969.29     30.67 o 
  -9   6  17       19.72        8.02      8.39 o 
  -8   6  17       45.16       39.85      9.43 o 
  -7   6  17       52.03       62.46     10.09 o 
  -6   6  17       14.23       21.38      9.25 o 
  -5   6  17        2.93       -3.69      6.06 o 
  -4   6  17      987.07      923.60     21.87 o 
  -3   6  17       68.77       76.13      7.17 o 
  -2   6  17      160.60      146.24      9.09 o 
  -1   6  17        1.09       -4.65      4.88 o 
   0   6  17     1378.33     1431.11     30.42 o 
   1   6  17        0.72       -5.73      7.01 o 
   2   6  17     3516.82     3535.82     61.70 o 
   3   6  17      179.29      141.13     13.00 o 
   4   6  17     1779.05     1842.01     40.65 o 
   5   6  17       19.76       14.00      8.75 o 
   6   6  17      732.62      758.37     26.47 o 
  -9   7  17       65.34       39.27     10.43 o 
  -8   7  17      210.08      205.54     14.80 o 
  -7   7  17        4.84        7.49      7.50 o 
  -6   7  17       29.06       34.00      8.67 o 
  -5   7  17       93.66      108.24     10.15 o 
  -4   7  17      129.78      111.58      9.67 o 
  -3   7  17      520.81      494.04     14.51 o 
  -2   7  17      287.80      280.49     11.61 o 
  -1   7  17      769.28      817.08     21.47 o 
   0   7  17       88.73       93.05     10.08 o 
   1   7  17     1494.01     1530.07     33.80 o 
   2   7  17       77.89       71.58     10.93 o 
   3   7  17     1752.80     1850.30     41.87 o 
   4   7  17       77.46       95.81     12.60 o 
   5   7  17      964.48      934.52     29.56 o 
  -7   8  17      218.66      200.76     19.83 o 
  -6   8  17       18.44       13.28      8.34 o 
  -5   8  17      207.83      224.47     14.20 o 
  -4   8  17      453.61      459.66     16.94 o 
  -3   8  17     1040.63     1056.31     30.95 o 
  -2   8  17      358.05      344.20     20.94 o 
  -1   8  17      426.33      401.28     18.34 o 
   0   8  17      738.33      762.84     23.33 o 
   1   8  17      238.96      236.75     25.14 o 
   2   8  17      374.70      368.96     17.61 o 
   3   8  17      219.19      191.21     15.54 o 
   4   8  17      582.53      520.61     22.16 o 
  -6   9  17      810.79      788.61     26.81 o 
  -5   9  17       35.91       27.06      9.04 o 
  -4   9  17      778.88      859.74     33.36 o 
  -3   9  17      495.87      513.21     24.76 o 
  -2   9  17      944.09      895.03     33.94 o 
  -1   9  17      126.78      117.68     12.43 o 
   0   9  17      362.08      371.09     18.38 o 
   1   9  17      424.26      411.16     38.38 o 
   2   9  17      202.47      161.78     14.34 o 
   3   9  17      123.37      134.39     25.24 o 
  -3  10  17     1178.11     1176.60     41.75 o 
  -2  10  17      261.20      250.30     27.70 o 
  -1  10  17      449.86      451.86     25.53 o 
   0  10  17       50.38       32.32     10.39 o 
 -10   0  18     2896.56     3089.83     92.53 o 
  -8   0  18     5203.52     5408.46    118.23 o 
  -6   0  18     8840.26     9019.56    125.74 o 
  -4   0  18     4491.01     4575.94     62.36 o 
  -2   0  18     2811.20     2766.73     39.33 o 
   0   0  18     6194.11     6171.00     76.66 o 
   2   0  18     4321.03     4212.55     59.31 o 
   4   0  18     1710.75     1781.40     44.72 o 
   6   0  18      571.34      562.36     39.86 o 
   8   0  18      202.15      217.58     30.75 o 
 -11   1  18     1499.31     1535.64     41.96 o 
 -10   1  18      214.03      227.29     16.26 o 
  -9   1  18     2845.24     2998.42     56.04 o 
  -8   1  18      149.02      133.91     12.80 o 
  -7   1  18     4855.62     4960.77     62.23 o 
  -6   1  18      364.63      313.07     17.32 o 
  -5   1  18     5175.72     5249.28     52.60 o 
  -4   1  18       24.83        1.34      4.71 o 
  -3   1  18     2878.40     2879.26     29.94 o 
  -2   1  18      459.69      483.44      9.44 o 
  -1   1  18     5263.98     5321.68     56.71 o 
   0   1  18     1018.64     1035.79     17.82 o 
   1   1  18     1633.24     1670.50     34.33 o 
   2   1  18      616.93      579.59     12.76 o 
   3   1  18     2690.55     2652.19     49.63 o 
   4   1  18      111.60      102.94      7.42 o 
   5   1  18      756.59      724.36     18.37 o 
   6   1  18       95.50       99.66      8.93 o 
   7   1  18      468.72      473.06     21.58 o 
   8   1  18       22.50       30.35     13.80 o 
 -11   2  18      287.96      333.65     21.38 o 
 -10   2  18     1069.87     1087.97     32.23 o 
  -9   2  18      131.38      111.02     11.71 o 
  -8   2  18     2099.12     2146.55     36.04 o 
  -7   2  18      241.52      228.04     29.40 o 
  -6   2  18     2564.47     2605.78     36.04 o 
  -5   2  18      139.85      131.51     13.75 o 
  -4   2  18     4835.26     4776.17     46.82 o 
  -3   2  18      294.26      260.91     13.95 o 
  -2   2  18     5923.16     5815.33     73.08 o 
  -1   2  18      285.71      290.99     17.95 o 
   0   2  18     3013.66     3067.58     37.15 o 
   1   2  18        0.43       -4.76      4.76 o 
   2   2  18      855.11      849.19     17.00 o 
   3   2  18      481.95      452.42     11.88 o 
   4   2  18     1386.77     1382.06     36.26 o 
   5   2  18      105.82      112.83      9.65 o 
   6   2  18      419.07      468.12     18.68 o 
   7   2  18      118.32      111.98     11.13 o 
   8   2  18      161.81      140.52     14.73 o 
 -11   3  18      499.79      518.00     23.87 o 
 -10   3  18      183.64      181.50     14.67 o 
  -9   3  18      447.84      465.19     18.49 o 
  -8   3  18        1.46       -4.95      5.35 o 
  -7   3  18     1720.86     1751.53     28.63 o 
  -6   3  18      119.02      116.04      8.27 o 
  -5   3  18     2555.60     2539.90     29.04 o 
  -4   3  18      117.38       91.36      7.72 o 
  -3   3  18     5875.36     5903.89     77.90 o 
  -2   3  18      986.10      889.07     16.90 o 
  -1   3  18     2657.06     2616.39     33.46 o 
   0   3  18      138.11      132.31      8.79 o 
   1   3  18     2338.35     2395.08     32.51 o 
   2   3  18     1353.24     1296.85     22.03 o 
   3   3  18     1071.61     1095.21     20.88 o 
   4   3  18      267.39      288.65     13.69 o 
   5   3  18      751.20      784.48     22.62 o 
   6   3  18      548.55      547.89     20.90 o 
   7   3  18      134.44      141.15     12.21 o 
 -10   4  18      199.50      225.14     19.65 o 
  -9   4  18      133.91      138.57     11.84 o 
  -8   4  18      667.86      659.78     18.52 o 
  -7   4  18      248.48      181.04      9.87 o 
  -6   4  18      584.96      608.62     19.70 o 
  -5   4  18      213.09      190.35     10.73 o 
  -4   4  18      563.46      587.42     12.90 o 
  -3   4  18      350.59      336.93     19.46 o 
  -2   4  18     2740.60     2786.21     38.34 o 
  -1   4  18      829.91      819.89     16.58 o 
   0   4  18      849.31      896.71     18.02 o 
   1   4  18      571.73      531.81     13.99 o 
   2   4  18      841.50      769.23     19.45 o 
   3   4  18      629.52      659.74     18.88 o 
   4   4  18      393.10      413.04     20.80 o 
   5   4  18      648.52      654.38     20.77 o 
   6   4  18       52.78       55.78      9.86 o 
   7   4  18      784.71      781.42     34.05 o 
 -10   5  18      198.25      175.35     18.37 o 
  -9   5  18      114.74      119.41     11.82 o 
  -8   5  18      155.70      155.81     17.15 o 
  -7   5  18      120.98      105.37     10.26 o 
  -6   5  18       82.08       93.15      9.48 o 
  -5   5  18      181.46      166.14     13.04 o 
  -4   5  18       14.92        9.81      4.70 o 
  -3   5  18      134.77      143.84      7.87 o 
  -2   5  18       12.62       15.58      5.54 o 
  -1   5  18      212.03      209.98      9.52 o 
   0   5  18     1185.13     1144.10     20.94 o 
   1   5  18     1300.13     1235.57     27.46 o 
   2   5  18     1097.23     1164.66     26.95 o 
   3   5  18       57.63       85.97     10.49 o 
   4   5  18     1038.30     1083.05     28.56 o 
   5   5  18       29.75       34.85     10.10 o 
   6   5  18      506.51      513.52     20.78 o 
  -9   6  18      119.14      120.65     12.37 o 
  -8   6  18       26.55       26.39      9.03 o 
  -7   6  18      161.69      156.32     12.07 o 
  -6   6  18       30.72       28.34      7.78 o 
  -5   6  18       14.56       55.27     14.35 o 
  -4   6  18       44.34       40.12      8.04 o 
  -3   6  18       98.40       96.77      7.38 o 
  -2   6  18       30.83       22.16      5.70 o 
  -1   6  18       26.25       32.14      6.03 o 
   0   6  18        0.18       -4.96      6.64 o 
   1   6  18      975.39      948.06     24.50 o 
   2   6  18       77.25       93.98     10.58 o 
   3   6  18     1615.10     1653.92     37.49 o 
   4   6  18       35.29       29.67      9.48 o 
   5   6  18      596.49      607.23     23.82 o 
   6   6  18       94.79       95.29     12.58 o 
  -8   7  18       70.03       71.91     11.47 o 
  -7   7  18      107.75       88.87     10.93 o 
  -6   7  18        6.37       14.87      7.55 o 
  -5   7  18      167.73      150.61     11.49 o 
  -4   7  18       12.46        8.58      7.08 o 
  -3   7  18      165.73      141.63      8.83 o 
  -2   7  18       78.58       63.71      7.29 o 
  -1   7  18      309.95      295.25     13.96 o 
   0   7  18      203.71      188.05     12.97 o 
   1   7  18      189.23      171.14     13.70 o 
   2   7  18      664.12      651.91     24.13 o 
   3   7  18       32.11       28.91      9.22 o 
   4   7  18      366.57      349.20     18.07 o 
   5   7  18       23.82       22.18      9.65 o 
  -7   8  18        0.95       -2.57      7.58 o 
  -6   8  18      266.74      253.38     18.16 o 
  -5   8  18       50.94       55.27     10.23 o 
  -4   8  18      345.12      345.94     17.30 o 
  -3   8  18       46.08       49.65     11.65 o 
  -2   8  18     1090.08     1107.51     28.81 o 
  -1   8  18      102.34       92.01     11.33 o 
   0   8  18      528.18      511.63     19.23 o 
   1   8  18      259.00      272.65     15.63 o 
   2   8  18      252.28      252.74     17.17 o 
   3   8  18       41.68       32.41      9.55 o 
   4   8  18       78.11      113.51     15.33 o 
  -5   9  18      528.25      554.62     28.57 o 
  -4   9  18       64.77       59.57     13.65 o 
  -3   9  18     1129.99     1139.38     39.18 o 
  -2   9  18      108.98      115.24     16.09 o 
  -1   9  18      838.20      812.95     26.50 o 
   0   9  18       18.73       22.65      9.28 o 
   1   9  18      328.48      336.77     18.56 o 
   2   9  18        2.15        6.12      8.55 o 
 -11   0  19      387.49      328.59     28.15 o 
  -9   0  19     2856.66     2974.28     80.92 o 
  -7   0  19     3421.88     3424.27     77.78 o 
  -5   0  19     4192.67     4133.36     61.23 o 
  -3   0  19     1298.78     1339.65     23.72 o 
  -1   0  19    14310.79    14029.04    177.91 o 
   1   0  19     1431.09     1370.96     41.94 o 
   3   0  19     3204.24     3248.78     72.40 o 
   5   0  19     1378.59     1381.90     82.33 o 
   7   0  19     1094.52     1262.31     70.97 o 
 -11   1  19      262.77      290.31     19.72 o 
 -10   1  19      987.69     1053.63     31.36 o 
  -9   1  19      207.35      162.79     13.97 o 
  -8   1  19     2072.87     2118.13     43.10 o 
  -7   1  19       39.35       18.07      6.28 o 
  -6   1  19     7084.00     7047.52     77.46 o 
  -5   1  19      126.06       94.21      6.49 o 
  -4   1  19     3017.98     3034.05     33.00 o 
  -3   1  19        8.09       -3.31      4.61 o 
  -2   1  19     6031.83     6104.35     64.77 o 
  -1   1  19      160.44      146.47      8.66 o 
   0   1  19     4716.00     4740.90     54.38 o 
   1   1  19      169.32      160.77     15.65 o 
   2   1  19     2410.88     2499.54     33.86 o 
   3   1  19        1.21        1.30      6.64 o 
   4   1  19     2119.71     2169.81     36.75 o 
   5   1  19        1.85        9.50      8.27 o 
   6   1  19      786.57      858.65     28.09 o 
   7   1  19       50.94       52.39     11.48 o 
 -11   2  19     1055.57     1064.87     38.19 o 
 -10   2  19      272.17      243.72     20.35 o 
  -9   2  19      689.47      708.67     22.83 o 
  -8   2  19      381.13      384.92     17.60 o 
  -7   2  19     2902.42     2922.93     42.55 o 
  -6   2  19       60.42       77.34      7.63 o 
  -5   2  19     2960.87     2910.47     35.38 o 
  -4   2  19       24.57        8.04      5.56 o 
  -3   2  19     4963.65     5069.81     57.99 o 
  -2   2  19      433.78      423.68     14.92 o 
  -1   2  19     2991.90     3041.34     38.18 o 
   0   2  19      133.70      128.57      7.90 o 
   1   2  19     3537.31     3554.65     45.70 o 
   2   2  19      671.58      626.20     14.63 o 
   3   2  19     2720.16     2754.18     39.17 o 
   4   2  19      105.72      101.47      8.19 o 
   5   2  19     1082.38     1155.26     29.85 o 
   6   2  19      149.48      128.56     11.52 o 
   7   2  19      238.95      262.61     20.17 o 
 -10   3  19      283.38      278.52     17.91 o 
  -9   3  19      309.43      298.38     20.25 o 
  -8   3  19      830.19      847.41     20.86 o 
  -7   3  19      209.37      190.04     10.16 o 
  -6   3  19      760.96      767.22     18.17 o 
  -5   3  19      559.20      526.98     12.87 o 
  -4   3  19     2529.90     2536.01     34.47 o 
  -3   3  19       15.56        7.28      4.99 o 
  -2   3  19     2862.59     2923.65     37.57 o 
  -1   3  19        4.57        2.41      5.03 o 
   0   3  19     1318.86     1330.37     22.52 o 
   1   3  19        8.82        9.00      6.66 o 
   2   3  19     1883.78     1841.13     32.32 o 
   3   3  19      548.42      553.19     14.37 o 
   4   3  19      936.58      966.10     23.63 o 
   5   3  19      378.89      345.57     15.33 o 
   6   3  19      669.49      685.08     22.73 o 
   7   3  19      193.88      224.08     20.64 o 
 -10   4  19      681.80      662.06     32.62 o 
  -9   4  19      112.30      126.27     16.61 o 
  -8   4  19      564.59      565.34     20.68 o 
  -7   4  19      587.72      596.75     30.31 o 
  -6   4  19      719.20      697.95     22.09 o 
  -5   4  19      586.13      593.39     17.91 o 
  -4   4  19      421.72      405.97     12.18 o 
  -3   4  19     2190.00     2214.32     33.17 o 
  -2   4  19       15.30        8.31      5.28 o 
  -1   4  19      574.50      571.12     14.67 o 
   0   4  19       41.57       27.61      5.99 o 
   1   4  19      975.56      995.92     19.84 o 
   2   4  19       97.78       99.64      9.23 o 
   3   4  19      469.86      479.20     16.48 o 
   4   4  19      136.22      105.70     10.35 o 
   5   4  19      217.52      215.88     14.55 o 
   6   4  19      432.08      430.14     20.79 o 
  -9   5  19      389.53      374.77     23.48 o 
  -8   5  19       76.40       90.62     11.15 o 
  -7   5  19      912.82      931.90     25.64 o 
  -6   5  19       77.39       82.49      9.67 o 
  -5   5  19      425.33      410.39     16.18 o 
  -4   5  19      201.31      200.89      9.76 o 
  -3   5  19       67.16       89.78     10.52 o 
  -2   5  19      175.02      175.35      8.96 o 
  -1   5  19        6.53        1.87      4.66 o 
   0   5  19      227.85      227.50     10.57 o 
   1   5  19      139.28      141.54     11.96 o 
   2   5  19      547.86      561.38     23.84 o 
   3   5  19      354.15      360.07     15.56 o 
   4   5  19       86.01       97.16     11.06 o 
   5   5  19      367.38      415.86     18.18 o 
   6   5  19        9.75       11.89      8.66 o 
  -9   6  19       15.46       13.51     11.68 o 
  -8   6  19      238.79      209.28     15.83 o 
  -7   6  19       11.32       13.21      8.48 o 
  -6   6  19      473.56      441.22     17.19 o 
  -5   6  19       21.95       19.56      7.45 o 
  -4   6  19      153.58      144.06     11.05 o 
  -3   6  19       10.86       -0.72      4.79 o 
  -2   6  19      243.09      231.44     11.28 o 
  -1   6  19        2.26        3.04      4.84 o 
   0   6  19       61.07       75.84      9.12 o 
   1   6  19        2.24       -0.16      5.98 o 
   2   6  19      204.50      198.24     13.50 o 
   3   6  19       14.48       13.71      8.33 o 
   4   6  19      192.79      217.06     14.94 o 
   5   6  19       23.01       20.80      8.87 o 
  -8   7  19      132.49      136.43     22.60 o 
  -7   7  19      256.10      274.25     15.80 o 
  -6   7  19       70.28      105.52     11.74 o 
  -5   7  19      238.95      257.43     13.93 o 
  -4   7  19      116.76      108.75     11.11 o 
  -3   7  19      134.16      131.39     10.56 o 
  -2   7  19      305.54      282.64     14.43 o 
  -1   7  19       65.71       53.00      8.85 o 
   0   7  19      364.37      376.55     16.22 o 
   1   7  19      184.92      146.41     12.11 o 
   2   7  19       51.15       53.58     10.32 o 
   3   7  19       70.73       89.08     11.83 o 
   4   7  19        0.91        0.29      7.33 o 
  -6   8  19      379.80      362.69     19.04 o 
  -5   8  19      362.55      367.15     18.00 o 
  -4   8  19       30.48       35.58     15.02 o 
  -3   8  19      494.81      473.96     22.23 o 
  -2   8  19        3.13        0.42      6.59 o 
  -1   8  19      704.31      700.12     31.46 o 
   0   8  19        1.98        0.77      7.05 o 
   1   8  19      370.74      352.06     17.37 o 
   2   8  19       41.22       48.01     10.48 o 
   3   8  19      214.62      216.31     17.42 o 
  -4   9  19     1058.65     1044.51     36.01 o 
  -3   9  19        0.26       -3.83      9.81 o 
  -2   9  19      643.49      667.95     28.46 o 
  -1   9  19        1.68        2.21      9.34 o 
   0   9  19      319.06      281.50     16.41 o 
   1   9  19       23.63       19.29      9.99 o 
 -10   0  20      515.74      476.37     31.65 o 
  -8   0  20     1320.52     1278.06     42.41 o 
  -6   0  20     2478.88     2525.65     45.01 o 
  -4   0  20      761.10      717.95     17.51 o 
  -2   0  20     8581.48     8642.08    113.73 o 
   0   0  20     5122.31     5051.92     97.86 o 
   2   0  20     1812.48     1801.82     45.15 o 
   4   0  20     2686.95     2785.51     71.38 o 
   6   0  20      901.32      880.07     32.84 o 
 -10   1  20      128.16      131.17     14.74 o 
  -9   1  20      638.29      658.77     22.87 o 
  -8   1  20       78.71       88.08     11.05 o 
  -7   1  20      988.83     1009.11     20.50 o 
  -6   1  20       55.27       57.75     12.77 o 
  -5   1  20     3302.29     3347.26     41.57 o 
  -4   1  20     1165.19     1216.58     18.98 o 
  -3   1  20     2874.40     2754.36     36.39 o 
  -2   1  20        0.98       -5.06      5.06 o 
  -1   1  20     7212.64     7415.74     98.04 o 
   0   1  20        0.02       -0.16      4.74 o 
   1   1  20     3092.75     3149.00     41.59 o 
   2   1  20      153.26      160.70     12.42 o 
   3   1  20     3229.56     3248.43     53.88 o 
   4   1  20        4.89        2.20      7.05 o 
   5   1  20     1250.90     1294.00     40.73 o 
   6   1  20       78.03      103.14     23.69 o 
   7   1  20      693.30      744.77     39.48 o 
 -10   2  20      244.31      235.72     16.88 o 
  -9   2  20      454.60      464.65     19.79 o 
  -8   2  20      608.44      621.47     20.74 o 
  -7   2  20      197.12      181.72     16.94 o 
  -6   2  20     2870.47     2904.85     41.53 o 
  -5   2  20     1993.66     1998.53     30.58 o 
  -4   2  20     2203.70     2191.29     31.65 o 
  -3   2  20      356.92      312.97     12.75 o 
  -2   2  20     2442.64     2411.14     32.48 o 
  -1   2  20      273.07      271.89     10.52 o 
   0   2  20     2151.78     2158.08     31.28 o 
   1   2  20        3.57        5.99      5.14 o 
   2   2  20     3201.19     3346.76     46.20 o 
   3   2  20      263.06      237.04     11.20 o 
   4   2  20     1954.17     1923.04     50.98 o 
   5   2  20       22.79       20.80      9.75 o 
   6   2  20      716.73      756.80     28.34 o 
 -10   3  20      827.93      786.06     33.48 o 
  -9   3  20      136.00      144.86     20.71 o 
  -8   3  20     1171.58     1166.85     31.15 o 
  -7   3  20     1160.32     1178.00     28.70 o 
  -6   3  20      951.11      944.10     24.32 o 
  -5   3  20     1530.82     1538.82     32.34 o 
  -4   3  20      568.98      512.90     16.19 o 
  -3   3  20     1612.93     1645.58     26.62 o 
  -2   3  20       61.16       72.80      7.13 o 
  -1   3  20      609.02      613.58     14.74 o 
   0   3  20      636.51      625.93     14.92 o 
   1   3  20     1078.14     1036.92     20.34 o 
   2   3  20       13.17        9.12      5.33 o 
   3   3  20     1077.17     1064.96     24.89 o 
   4   3  20      174.56      171.15     13.27 o 
   5   3  20     1102.49     1133.71     30.42 o 
   6   3  20       79.34      113.91     17.95 o 
  -9   4  20     1202.29     1286.64     44.24 o 
  -8   4  20      354.56      351.12     16.75 o 
  -7   4  20     1219.92     1293.58     30.94 o 
  -6   4  20       93.25       87.54     10.45 o 
  -5   4  20     1502.13     1521.04     44.86 o 
  -4   4  20      987.31     1012.43     20.32 o 
  -3   4  20       51.24       61.94      6.87 o 
  -2   4  20      461.60      468.58     13.55 o 
  -1   4  20      390.72      374.28     12.36 o 
   0   4  20     1428.36     1325.94     25.75 o 
   1   4  20       37.77       43.60      6.29 o 
   2   4  20      192.23      211.92     11.78 o 
   3   4  20        5.76        9.12      7.31 o 
   4   4  20      311.30      328.99     15.64 o 
   5   4  20      143.38      174.86     12.76 o 
   6   4  20      372.50      377.36     18.12 o 
  -9   5  20      195.19      236.82     54.59 o 
  -8   5  20      657.47      634.92     22.43 o 
  -7   5  20      105.97      102.81     11.54 o 
  -6   5  20     1193.91     1225.36     29.71 o 
  -5   5  20       46.88       62.90      9.24 o 
  -4   5  20      935.78      946.21     26.60 o 
  -3   5  20      141.18      142.27     11.51 o 
  -2   5  20      650.36      642.10     15.85 o 
  -1   5  20      152.34      162.02      9.52 o 
   0   5  20      179.97      174.17      9.28 o 
   1   5  20      123.66      100.71      9.95 o 
   2   5  20       13.61       20.18      8.53 o 
   3   5  20       37.43       40.84      8.83 o 
   4   5  20        3.95        1.77      7.29 o 
   5   5  20       30.35       44.04      9.63 o 
  -8   6  20        9.72       11.49      8.80 o 
  -7   6  20      864.52      875.96     30.39 o 
  -6   6  20        4.53        5.47      7.76 o 
  -5   6  20      838.68      837.94     26.82 o 
  -4   6  20        5.31        5.10      6.81 o 
  -3   6  20      810.03      782.21     18.71 o 
  -2   6  20       19.78       11.27      6.02 o 
  -1   6  20      133.92      148.42     11.54 o 
   0   6  20       32.37       25.94      7.98 o 
   1   6  20       60.89       83.71     12.90 o 
   2   6  20        0.23        6.39      7.27 o 
   3   6  20        0.49        2.09      6.94 o 
   4   6  20        0.14        4.05      7.76 o 
  -7   7  20       43.72       40.77     10.69 o 
  -6   7  20     1046.13     1055.61     29.53 o 
  -5   7  20      119.68      111.57     11.85 o 
  -4   7  20      486.37      459.03     18.72 o 
  -3   7  20      165.21      130.76     11.28 o 
  -2   7  20      230.58      230.03     13.01 o 
  -1   7  20      223.50      230.03     13.99 o 
   0   7  20      215.29      242.27     31.24 o 
   1   7  20       89.96      103.42     17.73 o 
   2   7  20       21.35       30.28      9.07 o 
   3   7  20       33.11       35.10     10.73 o 
  -5   8  20      392.63      378.78     22.33 o 
  -4   8  20      331.73      287.01     19.40 o 
  -3   8  20      287.87      288.62     19.61 o 
  -2   8  20      371.52      347.05     21.28 o 
  -1   8  20      125.14      126.53     12.69 o 
   0   8  20      233.90      220.98     14.49 o 
   1   8  20      122.12      130.95     12.80 o 
   2   8  20      388.24      381.59     20.08 o 
  -9   0  21      230.99      307.23     22.14 o 
  -7   0  21      662.69      605.58     28.70 o 
  -5   0  21      178.62      183.07     16.27 o 
  -3   0  21     2295.19     2274.98     39.50 o 
  -1   0  21     5193.85     5107.25    105.31 o 
   1   0  21     5522.96     5810.57    118.29 o 
   3   0  21     1840.21     1936.66     55.18 o 
   5   0  21     1425.41     1487.41     47.46 o 
 -10   1  21       15.51       13.16      9.76 o 
  -9   1  21       39.57       36.97     10.00 o 
  -8   1  21       76.21       89.29     10.77 o 
  -7   1  21        0.85       -7.24      7.24 o 
  -6   1  21      641.84      620.85     15.88 o 
  -5   1  21      851.24      804.83     15.32 o 
  -4   1  21      577.88      571.07     13.74 o 
  -3   1  21      232.60      227.24      9.16 o 
  -2   1  21     3704.02     3752.29     49.18 o 
  -1   1  21      965.62      920.21     18.53 o 
   0   1  21     2404.99     2424.61     34.24 o 
   1   1  21       51.68       49.16      8.21 o 
   2   1  21     2613.57     2645.54     45.12 o 
   3   1  21       99.33       85.94     13.79 o 
   4   1  21     2019.33     2049.24     41.74 o 
   5   1  21       23.99       23.35     14.78 o 
   6   1  21      760.18      767.16     31.01 o 
 -10   2  21      239.74      230.80     20.94 o 
  -9   2  21        1.10       -6.05      9.04 o 
  -8   2  21      303.83      331.78     16.44 o 
  -7   2  21      378.37      382.82     16.02 o 
  -6   2  21     1151.00     1112.98     33.41 o 
  -5   2  21     1993.28     1937.07     30.23 o 
  -4   2  21     1553.29     1525.57     25.57 o 
  -3   2  21      729.94      717.19     16.30 o 
  -2   2  21      636.59      644.59     14.88 o 
  -1   2  21     1801.14     1846.62     28.69 o 
   0   2  21      793.61      758.39     19.22 o 
   1   2  21      887.27      857.06     18.13 o 
   2   2  21       23.25       33.78      6.63 o 
   3   2  21     1845.78     1856.71     37.00 o 
   4   2  21       39.58       59.03     13.12 o 
   5   2  21     1087.90     1107.86     37.02 o 
   6   2  21        0.74        3.54      8.72 o 
  -9   3  21      907.32      934.26     36.02 o 
  -8   3  21      192.04      192.03     17.11 o 
  -7   3  21     1586.82     1610.32     35.81 o 
  -6   3  21      942.17      938.77     26.77 o 
  -5   3  21     2565.17     2543.66     45.32 o 
  -4   3  21     1235.03     1202.96     24.03 o 
  -3   3  21      307.43      319.66     11.94 o 
  -2   3  21      536.68      531.90     17.16 o 
  -1   3  21     1124.21     1148.14     21.43 o 
   0   3  21     1065.13     1045.62     20.16 o 
   1   3  21      580.56      560.15     14.81 o 
   2   3  21      429.44      425.51     13.61 o 
   3   3  21        7.53       -3.95      6.73 o 
   4   3  21      868.86      903.03     29.65 o 
   5   3  21       18.94       28.30     12.16 o 
   6   3  21      746.60      785.03     34.36 o 
  -9   4  21       70.99       68.72     14.90 o 
  -8   4  21     1672.32     1668.68     43.70 o 
  -7   4  21      546.06      564.84     20.82 o 
  -6   4  21     1516.69     1500.85     40.41 o 
  -5   4  21      108.76      136.67     18.83 o 
  -4   4  21     1879.85     1872.89     31.40 o 
  -3   4  21      353.32      353.41     12.59 o 
  -2   4  21      562.63      577.22     15.93 o 
  -1   4  21      183.72      180.75     12.38 o 
   0   4  21      668.01      659.18     17.23 o 
   1   4  21      248.15      250.69     11.33 o 
   2   4  21      251.31      258.58     15.50 o 
   3   4  21      167.55      161.28     12.41 o 
   4   4  21      115.41      109.17     12.22 o 
   5   4  21      337.05      356.60     17.51 o 
  -8   5  21       66.79       67.53     12.32 o 
  -7   5  21     1518.89     1581.80     37.33 o 
  -6   5  21        0.71       -5.82      7.92 o 
  -5   5  21     1089.64     1166.01     29.64 o 
  -4   5  21      225.49      201.21     13.33 o 
  -3   5  21     1701.68     1679.42     30.43 o 
  -2   5  21        0.13       -2.94      5.62 o 
  -1   5  21      499.61      491.06     14.45 o 
   0   5  21       31.29       18.58      7.60 o 
   1   5  21      752.41      777.41     23.33 o 
   2   5  21      185.76      185.45     18.80 o 
   3   5  21      260.90      280.55     15.67 o 
   4   5  21        0.15       -7.87      8.19 o 
  -7   6  21       16.88        2.11      8.15 o 
  -6   6  21     1474.53     1468.47     36.56 o 
  -5   6  21       16.25       -3.34      8.11 o 
  -4   6  21     1519.14     1665.02     37.17 o 
  -3   6  21       27.80       13.92     11.91 o 
  -2   6  21      936.21      864.32     21.21 o 
  -1   6  21       18.74       19.48      7.65 o 
   0   6  21      542.56      533.30     19.81 o 
   1   6  21        1.12       -1.98      7.27 o 
   2   6  21      324.32      379.54     17.59 o 
   3   6  21        5.31       10.01      7.98 o 
   4   6  21      112.21      127.94     13.29 o 
  -6   7  21       43.10       32.78     10.26 o 
  -5   7  21     1275.47     1273.41     33.38 o 
  -4   7  21       61.81       49.62     10.05 o 
  -3   7  21     1034.39     1070.35     38.46 o 
  -2   7  21       65.59       67.66     10.98 o 
  -1   7  21      505.34      464.61     19.08 o 
   0   7  21      101.16       83.73     10.87 o 
   1   7  21      246.90      256.36     15.49 o 
   2   7  21      107.51      120.68     12.74 o 
  -4   8  21      734.76      732.43     29.70 o 
  -3   8  21      214.90      151.05     23.63 o 
  -2   8  21      681.65      692.34     30.06 o 
  -1   8  21      296.70      307.32     17.53 o 
   0   8  21      376.12      372.66     19.05 o 
  -8   0  22      187.31      166.65     40.12 o 
  -6   0  22      463.86      425.65     16.89 o 
  -4   0  22       77.58       89.69     18.45 o 
  -2   0  22     1135.62     1160.77     35.50 o 
   0   0  22     2392.10     2330.86     59.07 o 
   2   0  22     1980.16     2011.61     57.49 o 
   4   0  22     1609.27     1640.63     49.41 o 
  -9   1  22      110.96      129.47     12.29 o 
  -8   1  22       28.52        4.33      6.78 o 
  -7   1  22       25.41       27.13     10.47 o 
  -6   1  22      540.80      565.71     27.68 o 
  -5   1  22       32.06       34.23      6.37 o 
  -4   1  22       75.37       71.67      8.25 o 
  -3   1  22      319.34      323.54     16.21 o 
  -2   1  22     1186.71     1124.03     23.28 o 
  -1   1  22     1914.66     1911.33     29.44 o 
   0   1  22      432.84      463.68     16.30 o 
   1   1  22     1171.27     1259.42     28.05 o 
   2   1  22       36.75       54.62      8.51 o 
   3   1  22     1323.24     1342.94     32.26 o 
   4   1  22        0.10       -3.50      7.19 o 
   5   1  22      769.88      816.81     29.44 o 
  -9   2  22      232.65      218.55     21.23 o 
  -8   2  22        3.51        7.17      9.46 o 
  -7   2  22      265.36      258.79     16.75 o 
  -6   2  22       27.79       21.35      7.41 o 
  -5   2  22     1373.70     1282.01     24.25 o 
  -4   2  22      553.37      530.94     15.86 o 
  -3   2  22     1007.67     1036.01     20.45 o 
  -2   2  22      646.57      606.59     18.86 o 
  -1   2  22     1207.63     1192.06     22.34 o 
   0   2  22      785.51      834.78     18.65 o 
   1   2  22      260.60      241.19     10.59 o 
   2   2  22      484.82      511.12     17.29 o 
   3   2  22        0.53       -2.93      6.45 o 
   4   2  22     1065.73     1094.56     35.58 o 
   5   2  22       44.83       29.13     11.44 o 
  -9   3  22        3.46        5.40     10.54 o 
  -8   3  22      673.89      699.42     29.29 o 
  -7   3  22        9.74       10.08      7.44 o 
  -6   3  22     1909.12     1857.47     38.41 o 
  -5   3  22      774.49      780.50     23.95 o 
  -4   3  22     2386.56     2388.83     37.14 o 
  -3   3  22      184.61      188.76     10.21 o 
  -2   3  22      900.43      884.57     18.80 o 
  -1   3  22      313.71      296.15     12.22 o 
   0   3  22     1297.11     1267.01     24.12 o 
   1   3  22      180.73      174.55      9.71 o 
   2   3  22      339.02      353.82     14.98 o 
   3   3  22      337.06      310.02     14.49 o 
   4   3  22      200.50      206.57     20.94 o 
   5   3  22      812.29      850.64     34.06 o 
  -8   4  22       12.06       12.37     15.65 o 
  -7   4  22     2170.83     2174.61     47.45 o 
  -6   4  22      234.87      209.53     14.91 o 
  -5   4  22     2302.20     2361.41     47.29 o 
  -4   4  22       76.10       84.39     10.65 o 
  -3   4  22     1642.16     1678.00     30.11 o 
  -2   4  22       59.36       62.75      7.81 o 
  -1   4  22     1180.27     1209.33     24.43 o 
   0   4  22       59.22       47.81      7.63 o 
   1   4  22      893.74      900.90     24.96 o 
   2   4  22      209.56      225.82     16.86 o 
   3   4  22      651.55      640.11     21.38 o 
   4   4  22       74.77       79.11     10.30 o 
  -8   5  22     2146.48     2248.85     64.56 o 
  -7   5  22        1.50       -9.07      9.07 o 
  -6   5  22     1436.07     1561.80     37.29 o 
  -5   5  22        1.10       -8.21      8.21 o 
  -4   5  22     2598.82     2693.80     51.82 o 
  -3   5  22       41.59       42.69      7.82 o 
  -2   5  22      908.75      973.26     22.85 o 
  -1   5  22        8.75        6.80      5.98 o 
   0   5  22     1524.63     1455.38     33.27 o 
   1   5  22       47.64       41.51     10.07 o 
   2   5  22      876.86      897.26     30.78 o 
   3   5  22      105.84      116.32     12.74 o 
   4   5  22      255.11      250.13     16.73 o 
  -7   6  22     1277.11     1356.59     39.34 o 
  -6   6  22        0.11       -6.32     10.01 o 
  -5   6  22     1957.65     2056.33     45.23 o 
  -4   6  22        9.83       -8.35      8.46 o 
  -3   6  22     1530.98     1487.93     46.49 o 
  -2   6  22        3.26        1.53      7.47 o 
  -1   6  22     1091.49     1045.05     27.59 o 
   0   6  22       15.08        8.35     10.28 o 
   1   6  22     1245.18     1235.43     32.69 o 
   2   6  22       11.19       -1.77      7.77 o 
   3   6  22      490.01      516.04     21.81 o 
  -5   7  22      138.64      129.70     14.42 o 
  -4   7  22     1166.37     1149.40     37.05 o 
  -3   7  22       28.11       13.37     13.80 o 
  -2   7  22     2027.71     2131.26     58.21 o 
  -1   7  22       17.13       13.73      8.89 o 
   0   7  22      655.64      661.61     25.26 o 
   1   7  22       76.90       54.63     10.79 o 
  -9   0  23      433.36      387.55     43.67 o 
  -7   0  23       18.26       19.01     10.88 o 
  -5   0  23      360.10      317.67     20.51 o 
  -3   0  23       53.55       69.94     18.78 o 
  -1   0  23      799.77      795.54     29.46 o 
   1   0  23       31.33       46.68     11.60 o 
   3   0  23      355.99      379.79     41.32 o 
   5   0  23      985.86      992.40     61.94 o 
  -9   1  23      101.38      113.62     15.12 o 
  -8   1  23      331.23      376.43     22.81 o 
  -7   1  23      119.13      110.04     13.03 o 
  -6   1  23      170.32      157.26     10.81 o 
  -5   1  23       26.87       24.22      6.38 o 
  -4   1  23        4.84       13.57      5.39 o 
  -3   1  23      577.55      541.33     14.48 o 
  -2   1  23      133.63      138.87     11.41 o 
  -1   1  23      298.01      261.45     12.99 o 
   0   1  23      252.19      238.78     12.61 o 
   1   1  23        8.21       18.03      7.13 o 
   2   1  23      453.75      444.98     16.80 o 
   3   1  23      297.07      275.05     14.00 o 
   4   1  23      619.82      680.50     27.39 o 
   5   1  23       80.77       71.48     13.28 o 
  -9   2  23      198.32      184.01     18.53 o 
  -8   2  23      190.66      177.81     24.71 o 
  -7   2  23      141.68      120.91     14.67 o 
  -6   2  23     1030.33      982.07     25.12 o 
  -5   2  23        8.97        7.15      7.31 o 
  -4   2  23     1063.22     1035.12     22.34 o 
  -3   2  23        3.15        0.24      5.52 o 
  -2   2  23      406.69      399.74     12.74 o 
  -1   2  23      111.85      120.57     10.43 o 
   0   2  23     1266.33     1280.87     28.69 o 
   1   2  23      281.25      290.47     15.81 o 
   2   2  23      185.38      225.54     23.63 o 
   3   2  23      568.61      617.77     24.43 o 
   4   2  23      170.44      178.50     17.14 o 
  -8   3  23      238.39      235.01     27.31 o 
  -7   3  23      804.77      781.30     24.97 o 
  -6   3  23        5.56       12.05      8.25 o 
  -5   3  23     1468.51     1432.23     34.34 o 
  -4   3  23       13.93       14.98      6.07 o 
  -3   3  23     1522.95     1522.27     28.20 o 
  -2   3  23        1.49        6.91      5.82 o 
  -1   3  23     1227.64     1255.46     25.77 o 
   0   3  23      372.38      375.23     13.87 o 
   1   3  23     1306.38     1185.66     24.09 o 
   2   3  23        0.76       -9.39      9.39 o 
   3   3  23      297.67      331.05     19.95 o 
   4   3  23      279.07      299.02     22.00 o 
  -8   4  23     1791.46     1932.92     62.45 o 
  -7   4  23      154.67      121.16     12.76 o 
  -6   4  23     1733.79     1739.10     41.08 o 
  -5   4  23       84.89       77.82     10.63 o 
  -4   4  23     2551.01     2723.31     52.17 o 
  -3   4  23        0.00       -6.48      6.48 o 
  -2   4  23     1718.73     1761.70     37.04 o 
  -1   4  23        2.37        0.32      5.59 o 
   0   4  23     1502.92     1457.24     41.07 o 
   1   4  23      184.80      179.11     12.93 o 
   2   4  23      752.74      729.43     23.04 o 
   3   4  23       20.27       12.12     10.88 o 
  -7   5  23     1628.36     1611.24     40.68 o 
  -6   5  23        0.94       -5.79      9.98 o 
  -5   5  23     2926.85     3023.20     60.96 o 
  -4   5  23        0.93       -9.18      9.18 o 
  -3   5  23     1622.00     1675.75     33.48 o 
  -2   5  23        3.76       -3.62      6.35 o 
  -1   5  23     1308.30     1279.47     32.23 o 
   0   5  23        0.49       -7.82      7.82 o 
   1   5  23     2219.45     2269.55     49.00 o 
   2   5  23       67.52       77.05     11.15 o 
   3   5  23      626.96      611.43     23.40 o 
  -6   6  23     1576.80     1702.90     44.25 o 
  -5   6  23      119.75       99.66     12.68 o 
  -4   6  23     2362.50     2382.43     51.42 o 
  -3   6  23       11.58      -10.79     10.79 o 
  -2   6  23     1898.29     1912.45     52.53 o 
  -1   6  23        2.78       -2.63      7.90 o 
   0   6  23     1357.90     1382.20     35.96 o 
   1   6  23       14.98       23.56      9.92 o 
  -3   7  23     2180.42     2196.83     59.90 o 
  -2   7  23       29.82       18.03     11.62 o 
  -1   7  23     1802.15     1811.18     43.60 o 
  -8   0  24      813.12      821.40     70.72 o 
  -6   0  24      480.35      509.75     49.70 o 
  -4   0  24       74.53      106.19     13.33 o 
  -2   0  24       36.55       23.44     13.95 o 
   0   0  24        5.34        8.64     22.00 o 
   2   0  24       97.59       93.10     27.59 o 
   4   0  24      338.95      385.15     42.08 o 
  -8   1  24       66.12       61.71     12.65 o 
  -7   1  24      777.37      776.17     28.82 o 
  -6   1  24      168.19      149.23     11.62 o 
  -5   1  24      337.01      336.89     20.05 o 
  -4   1  24      208.97      187.26     16.72 o 
  -3   1  24      238.98      227.26     13.03 o 
  -2   1  24       14.80       19.34     10.90 o 
  -1   1  24        0.62        4.38      6.59 o 
   0   1  24       37.19       48.60      8.51 o 
   1   1  24       22.59       22.15      7.66 o 
   2   1  24       94.85      110.22     10.70 o 
   3   1  24       82.73       80.23     10.87 o 
   4   1  24      191.46      180.93     16.43 o 
  -8   2  24      879.37      865.66     34.05 o 
  -7   2  24      269.77      266.70     20.59 o 
  -6   2  24      129.07      126.55     18.64 o 
  -5   2  24      760.16      706.20     23.71 o 
  -4   2  24      322.25      291.01     12.66 o 
  -3   2  24      487.35      452.91     14.23 o 
  -2   2  24      168.55      172.37     11.58 o 
  -1   2  24      538.22      546.53     18.67 o 
   0   2  24        0.62        7.09      7.49 o 
   1   2  24      505.40      509.78     20.02 o 
   2   2  24      156.20      130.46     14.78 o 
   3   2  24      307.08      288.39     18.97 o 
   4   2  24       12.10        9.85      9.90 o 
  -7   3  24      294.37      310.69     23.30 o 
  -6   3  24     1055.48      987.83     27.41 o 
  -5   3  24      205.55      181.33     13.40 o 
  -4   3  24     1060.88     1052.45     26.37 o 
  -3   3  24      220.59      212.79     10.91 o 
  -2   3  24      586.74      608.01     17.57 o 
  -1   3  24        1.50       -4.26      5.94 o 
   0   3  24     1799.59     1856.54     41.07 o 
   1   3  24       25.44       63.98     18.44 o 
   2   3  24      536.97      524.29     24.35 o 
   3   3  24       40.54       35.72     11.86 o 
  -7   4  24     1051.29     1112.66     41.60 o 
  -6   4  24      246.68      212.01     15.63 o 
  -5   4  24     1315.00     1310.06     33.23 o 
  -4   4  24      267.83      242.57     23.97 o 
  -3   4  24     2019.37     2094.08     37.59 o 
  -2   4  24       27.90       31.27      7.77 o 
  -1   4  24     1441.65     1355.85     27.86 o 
   0   4  24       53.35       50.82     11.96 o 
   1   4  24     1395.19     1411.23     34.67 o 
   2   4  24        0.02       -2.00      9.44 o 
  -6   5  24     1246.29     1259.02     34.57 o 
  -5   5  24       75.96       71.10     15.58 o 
  -4   5  24     2676.26     2726.50     56.41 o 
  -3   5  24        2.40       -8.37      8.37 o 
  -2   5  24     2232.43     2207.25     46.98 o 
  -1   5  24       58.45       39.87      9.90 o 
   0   5  24     1703.22     1758.72     42.60 o 
   1   5  24       20.33       18.45      9.36 o 
  -4   6  24       15.83       -1.21     11.47 o 
  -3   6  24     2367.73     2519.09     63.52 o 
  -2   6  24       24.36       24.61     11.45 o 
  -1   6  24     1610.21     1658.08     42.10 o 
   0   6  24       79.31       80.77     13.21 o 
  -7   0  25     1728.28     1750.83    104.79 o 
  -5   0  25      410.62      369.48     21.90 o 
  -3   0  25      787.51      784.39     32.28 o 
  -1   0  25      203.23      187.93     19.40 o 
   1   0  25      195.31      230.95     19.34 o 
   3   0  25        9.70       23.79     12.02 o 
  -7   1  25      158.50      154.15     24.70 o 
  -6   1  25      779.02      692.55     40.37 o 
  -5   1  25       15.25       12.01     10.89 o 
  -4   1  25      613.50      620.08     21.32 o 
  -3   1  25      240.06      196.62     13.39 o 
  -2   1  25      513.06      516.14     18.99 o 
  -1   1  25       30.96       32.21      8.76 o 
   0   1  25      262.25      225.91     14.25 o 
   1   1  25      122.26      134.34     12.32 o 
   2   1  25      160.53      150.52     12.80 o 
   3   1  25        4.66        8.49      9.13 o 
  -7   2  25     1302.01     1329.63     56.80 o 
  -6   2  25      237.14      226.61     19.26 o 
  -5   2  25      550.94      574.35     25.70 o 
  -4   2  25      371.63      378.77     17.87 o 
  -3   2  25      774.14      740.18     23.19 o 
  -2   2  25      131.45      117.83     11.60 o 
  -1   2  25      263.56      236.68     15.21 o 
   0   2  25      327.27      335.34     16.91 o 
   1   2  25      215.76      184.52     18.43 o 
   2   2  25      182.36      154.20     18.96 o 
   3   2  25        5.67        1.65      8.59 o 
  -7   3  25      390.24      337.15     24.94 o 
  -6   3  25      561.15      545.52     21.77 o 
  -5   3  25      998.64      966.20     27.71 o 
  -4   3  25     1135.11     1148.75     41.52 o 
  -3   3  25      399.51      379.43     14.63 o 
  -2   3  25      290.87      271.25     15.82 o 
  -1   3  25      827.35      815.08     25.27 o 
   0   3  25       14.12       14.55      8.86 o 
   1   3  25      532.50      467.37     25.88 o 
   2   3  25       13.96       17.22     10.71 o 
  -6   4  25      490.21      487.85     22.68 o 
  -5   4  25      630.93      572.37     22.18 o 
  -4   4  25     1256.18     1212.15     32.46 o 
  -3   4  25      409.38      374.41     18.25 o 
  -2   4  25     1412.92     1437.43     29.86 o 
  -1   4  25      107.80      124.34     14.55 o 
   0   4  25     1312.44     1315.22     45.82 o 
   1   4  25        7.39        9.81     11.20 o 
  -4   5  25       53.26       43.60     11.15 o 
  -3   5  25     1712.07     1734.68     40.81 o 
  -2   5  25      256.76      222.36     23.28 o 
  -1   5  25     1692.67     1747.44     42.84 o 
   0   5  25       17.28       29.34     12.39 o 
  -6   0  26      815.18      840.33     59.48 o 
  -4   0  26     1637.74     1529.96     59.14 o 
  -2   0  26     1226.69     1211.38     46.86 o 
   0   0  26      749.30      788.95     35.55 o 
   2   0  26      291.85      272.76     21.75 o 
  -6   1  26        6.13        8.89     13.04 o 
  -5   1  26     1155.35     1148.16     35.19 o 
  -4   1  26       11.20        7.88      7.33 o 
  -3   1  26     1157.49     1110.23     31.68 o 
  -2   1  26       85.45       87.68     10.85 o 
  -1   1  26      820.56      862.10     27.28 o 
   0   1  26      137.39      135.92     13.04 o 
   1   1  26      435.60      444.83     21.66 o 
   2   1  26       14.27       13.73     16.57 o 
  -6   2  26     1549.34     1509.28     64.74 o 
  -5   2  26      275.08      250.77     31.33 o 
  -4   2  26     1085.44     1126.33     37.31 o 
  -3   2  26      132.68      121.61     13.08 o 
  -2   2  26      645.37      579.58     20.68 o 
  -1   2  26      246.39      238.75     15.06 o 
   0   2  26      603.63      557.27     22.81 o 
   1   2  26      147.37      157.98     16.02 o 
  -5   3  26      864.07      863.24     31.77 o 
  -4   3  26      638.95      647.98     29.85 o 
  -3   3  26     1120.65     1102.49     32.25 o 
  -2   3  26      313.07      300.31     18.30 o 
  -1   3  26      399.37      389.10     19.04 o 
   0   3  26      197.27      164.73     16.29 o 
   1   3  26      236.09      254.79     19.08 o 
  -4   4  26      610.68      596.05     27.58 o 
  -3   4  26      631.00      615.07     29.65 o 
  -2   4  26      871.63      880.81     33.69 o 
  -1   4  26      805.71      837.06     33.01 o 
  -5   0  27     1261.52     1180.97     69.46 o 
  -3   0  27     2498.57     2588.81    101.00 o 
  -1   0  27     1422.68     1432.40     58.79 o 
  -5   1  27        0.04      -12.22     14.82 o 
  -4   1  27     1740.08     1717.74     48.67 o 
  -3   1  27       14.49        8.99      8.76 o 
  -2   1  27     1568.78     1619.09     40.66 o 
  -1   1  27       87.31       91.31     13.12 o 
   0   1  27     1144.37     1161.14     32.12 o 
  -4   2  27       78.38       73.09     13.53 o 
  -3   2  27     1075.10     1003.96     29.89 o 
  -2   2  27      128.62      117.34     12.78 o 
  -1   2  27     1163.55     1170.08     33.52 o 
                                                 
